# Supplementary material for: Visualization of Lokiarchaeia and Heimdallarchaeia (Asgardarchaeota) by Fluorescence In Situ Hybridization and Catalyzed Reporter Deposition (CARD-FISH)
Source: mSphere. 2020 Jul 29;5(4):e00686-20. doi: 10.1128/mSphere.00686-20 (PMC7392546; doi:10.1128/mSphere.00686-20)
Supplement: TABLE S2 [file mSphere.00686-20-st002.xlsx]

## Sheet: Supplementary Table 2
Supplementary Table 2: 16S rRNA gene sequences targeted by the newly designed probes and competitors. Putative chimera (pintail values <50) are marked in red, sequences with changed taxonomy after alignment optimization and RAxML tree construction are marked in green.
PROBE loki1-1184								COMPETITOR PROBE loki1-1184-C1								PROBE heim1-526								COMPETITOR PROBE heim1-526-C1
Accession	name	country	isolation source	taxonomy	length	comments		Accession	name	country	isolation source	taxonomy	length	comments		Accession	name	country	isolation source	taxonomy	length	comments		Accession	name	country	isolation source	taxonomy	length	comments
SDNY00000000	Candidatus Lokiarchaeota archaeon AMARA_1S	Romania:Lake Amara	Lake Amara sediment	Archaea/Asgardaeota/Lokiarchaeia	1382	MAG		AB274307	Archaeoglobus infectus	Japan:Suiyo Seamount, Western Pacific	Rock samples collected by BMS in Suiyo Seamount	Archaea/Euryarchaeota/Archaeoglobi/Archaeoglobales/Archaeoglobaceae/Archaeoglobus	1412			MEHH01000036	Candidatus Heimdallarchaeota archaeon AB_125	Denmark:Aarhus Bay, Baltic Sea	Marine sediment	Archaea/Asgardaeota/Heimdallarchaeia	1450	MAG		LRSK00000000.1	Candidatus Thorarchaeota archaeon SMTZ1_83	USA: White Oak River Estuary, North Carolina	Sulfate-methane transisition zone estuary sediments 16-26 cm	Archaea/Asgardaeota/Odinarchaeia	817	MAG, unclassified in SILVA, Thor after alignment optimization & RAxML tree
JYIM01000321	Lokiarchaeum sp. GC14_75	Arctic Ocean:Gakkel Ridge	Loki's castle hydrothermal vent sediment	Archaea/Asgardaeota/Lokiarchaeia	1152	MAG		AB274308	Archaeoglobus sp. Arc22	Japan:Suiyo Seamount, Western Pacific	Rock samples collected by BMS in Suiyo Seamount	Archaea/Euryarchaeota/Archaeoglobi/Archaeoglobales/Archaeoglobaceae/Archaeoglobus	1412			AB019715	unidentified archaeon			Archaea/Asgardaeota/Heimdallarchaeia	1413			PJER00000000.1	Candidatus Thorarchaeota archaeon MP8T_1	Hong Kong: Mai Po Nature Reserve	sediment (10-15 cm) from mangrove covering field	Unclassified	1501	MAG, unclassified in SILVA, Thor after alignment optimization & RAxML tree
AB525489	uncultured archaeon	Japan:Japan Sea	deep-sea methane seep sediment off Joetsu, Japan Sea	Archaea/Asgardaeota/Lokiarchaeia	1422			AB293221	uncultured archaeon		PCR-derived sequence from a hydrothermal sulfide structure	Archaea/Euryarchaeota/Archaeoglobi/Archaeoglobales/Archaeoglobaceae/Geoglobus	1284			AB019714	unidentified archaeon			Archaea/Asgardaeota/Heimdallarchaeia	1417			PJET00000000.1	Candidatus Thorarchaeota archaeon MP11T_1	Hong Kong: Mai Po Nature Reserve	sediment (13-16 cm) from intertidal mudflats	Unclassified	1093	MAG, unclassified in SILVA, Thor after alignment optimization & RAxML tree
AB750597	uncultured archaeon	Canada:Cascadian Margin	deep submarine, 150m below sea floor, gas hydrate-bearing sediment core	Archaea/Asgardaeota/Lokiarchaeia	1278			AB293225	uncultured archaeon		PCR-derived sequence from a hydrothermal sulfide structure	Archaea/Euryarchaeota/Archaeoglobi/Archaeoglobales/Archaeoglobaceae/Archaeoglobus	1335			AB797349	uncultured archaeon	Japan:Shimokita Penninsula offshore	Ocean drilling core sample	Archaea/Asgardaeota/Heimdallarchaeia	1410			SDNP00000000.1	Candidatus Thorarchaeota archaeon TEKIR_14	Romania: Tekirghiol	lake sediment	Archaea/Asgardaeota/Odinarchaeia	1552	MAG, classified as Odin in SILVA, Thor after alignment optimization & RAxML tree
AB750598	uncultured archaeon	Canada:Cascadian Margin	deep submarine, 150m below sea floor, gas hydrate-bearing sediment core	Archaea/Asgardaeota/Lokiarchaeia	1280			AB293227	uncultured archaeon		PCR-derived sequence from a hydrothermal sulfide structure	Archaea/Euryarchaeota/Archaeoglobi/Archaeoglobales/Archaeoglobaceae	1335			AB797464	uncultured archaeon	Japan:Shimokita Penninsula offshore	Ocean drilling core sample	Archaea/Asgardaeota/Heimdallarchaeia	1410			AB019718	unidentified archaeon			Archaea/Asgardaeota/Odinarchaeia	1417
AB750600	uncultured archaeon	Canada:Cascadian Margin	deep submarine, 150m below sea floor, gas hydrate-bearing sediment core	Archaea/Asgardaeota/Lokiarchaeia	1280			AB293237	uncultured archaeon		PCR-derived sequence from a hydrothermal sulfide structure	Archaea/Euryarchaeota/Archaeoglobi/Archaeoglobales/Archaeoglobaceae/uncultured	1318			AB797455	uncultured archaeon	Japan:Shimokita Penninsula offshore	Ocean drilling core sample	Archaea/Asgardaeota/Heimdallarchaeia	1410			AB177260	uncultured archaeon		PCR-derived sequence from methane hydrate bearing subseafloor sediment at the Cascadia margin (ODP Leg 204)	Archaea/Asgardaeota/Odinarchaeia	932
AB750601	uncultured archaeon	Canada:Cascadian Margin	deep submarine, 150m below sea floor, gas hydrate-bearing sediment core	Archaea/Asgardaeota/Lokiarchaeia	1280			AB685272	Archaeoglobus fulgidus			Archaea/Euryarchaeota/Archaeoglobi/Archaeoglobales/Archaeoglobaceae/Archaeoglobus	1365			AB797381	uncultured archaeon	Japan:Shimokita Penninsula offshore	Ocean drilling core sample	Archaea/Asgardaeota/Heimdallarchaeia	1410			AB237760	uncultured archaeon		deep subsurface groundwater from sedimentary rock milieu	Archaea/Crenarchaeota/Bathyarchaeia	1427
AB750602	uncultured archaeon	Canada:Cascadian Margin	deep submarine, 150m below sea floor, gas hydrate-bearing sediment core	Archaea/Asgardaeota/Lokiarchaeia	1280			AB689085	uncultured archaeon	Japan	methanogenic granular sludge	Archaea/Crenarchaeota/Bathyarchaeia	1342			AB797474	uncultured archaeon	Japan:Shimokita Penninsula offshore	Ocean drilling core sample	Archaea/Asgardaeota/Heimdallarchaeia	1410			AB355100	uncultured archaeon	Egypt:Manzallah, Lake Manzallah	surface water, Manzallah Lake	Archaea/Asgardaeota/Heimdallarchaeia	932	classified as Heimdall in SILVA, Odin after alignment optimization & RAxML tree
AB797852	uncultured archaeon	Japan:Shimokita Penninsula offshore	Ocean drilling core sample	Archaea/Asgardaeota/Lokiarchaeia	1422			AB689090	uncultured archaeon	Japan	methanogenic granular sludge	Archaea/Crenarchaeota/Bathyarchaeia	1342			AB797486	uncultured archaeon	Japan:Shimokita Penninsula offshore	Ocean drilling core sample	Archaea/Asgardaeota/Heimdallarchaeia	1410			AB369196	uncultured archaeon	Japan:Offshore the Shimokita Peninsula	Riser drilling mud fluid	Archaea/Crenarchaeota/Bathyarchaeia	906
AB797854	uncultured archaeon	Japan:Shimokita Penninsula offshore	Ocean drilling core sample	Archaea/Asgardaeota/Lokiarchaeia	1420			AB797497	uncultured archaeon	Japan:Shimokita Penninsula offshore	Ocean drilling core sample	Archaea/Crenarchaeota/Bathyarchaeia	1429			JQ816545	uncultured archaeon	Taiwan	subseafloor sediment at the Yung-An Ridge	Archaea/Asgardaeota/Heimdallarchaeia	1430			AB540930	uncultured archaeon	Japan:Nankai Trough	subseafloor sediment	Archaea/Asgardaeota/Odinarchaeia	912
AB797928	uncultured archaeon	Japan:Shimokita Penninsula offshore	Ocean drilling core sample	Archaea/Asgardaeota/Lokiarchaeia	1421			AB797622	uncultured archaeon	Japan:Shimokita Penninsula offshore	Ocean drilling core sample	Archaea/Crenarchaeota/Bathyarchaeia	1407			JQ817552	uncultured archaeon	Taiwan	subseafloor sediment at the Kaoping Canyon	Archaea/Asgardaeota/Heimdallarchaeia	1411			AB797716	uncultured archaeon	Japan:Shimokita Penninsula offshore	Ocean drilling core sample	Archaea/Asgardaeota/Odinarchaeia	1421
AB797991	uncultured archaeon	Japan:Shimokita Penninsula offshore	Ocean drilling core sample	Archaea/Asgardaeota/Lokiarchaeia	1420			AB797642	uncultured archaeon	Japan:Shimokita Penninsula offshore	Ocean drilling core sample	Archaea/Crenarchaeota/Bathyarchaeia	1407			JQ817966	uncultured archaeon	Taiwan	subseafloor sediment at the Tainan Slope	Archaea/Asgardaeota/Heimdallarchaeia	1353			AB797723	uncultured archaeon	Japan:Shimokita Penninsula offshore	Ocean drilling core sample	Archaea/Asgardaeota/Odinarchaeia	1422
AB797995	uncultured archaeon	Japan:Shimokita Penninsula offshore	Ocean drilling core sample	Archaea/Asgardaeota/Lokiarchaeia	1419			AB797646	uncultured archaeon	Japan:Shimokita Penninsula offshore	Ocean drilling core sample	Archaea/Crenarchaeota/Bathyarchaeia	1407			JQ817560	uncultured archaeon	Taiwan	subseafloor sediment at the Kaoping Canyon	Archaea/Asgardaeota/Heimdallarchaeia	1411			AB797750	uncultured archaeon	Japan:Shimokita Penninsula offshore	Ocean drilling core sample	Archaea/Asgardaeota/Odinarchaeia	1422
AB798149	uncultured archaeon	Japan:Shimokita Penninsula offshore	Ocean drilling core sample	Archaea/Asgardaeota/Lokiarchaeia	1421			AB797647	uncultured archaeon	Japan:Shimokita Penninsula offshore	Ocean drilling core sample	Archaea/Crenarchaeota/Bathyarchaeia	1407			JQ817511	uncultured archaeon	Taiwan	subseafloor sediment at the Kaoping Canyon	Archaea/Asgardaeota/Heimdallarchaeia	1411			AB797836	uncultured archaeon	Japan:Shimokita Penninsula offshore	Ocean drilling core sample	Archaea/Asgardaeota/Odinarchaeia	1452
AB798190	uncultured archaeon	Japan:Shimokita Penninsula offshore	Ocean drilling core sample	Archaea/Asgardaeota/Lokiarchaeia	1421			AB801159	uncultured archaeon	Japan:Shimokita Penninsula offshore	Ocean drilling core sample	Archaea/Crenarchaeota/Bathyarchaeia	1481			JQ817537	uncultured archaeon	Taiwan	subseafloor sediment at the Kaoping Canyon	Archaea/Asgardaeota/Heimdallarchaeia	1383			AB797848	uncultured archaeon	Japan:Shimokita Penninsula offshore	Ocean drilling core sample	Archaea/Asgardaeota/Odinarchaeia	1421
AB798193	uncultured archaeon	Japan:Shimokita Penninsula offshore	Ocean drilling core sample	Archaea/Asgardaeota/Lokiarchaeia	1421			AE000782	Archaeoglobus fulgidus DSM 4304			Archaea/Euryarchaeota/Archaeoglobi/Archaeoglobales/Archaeoglobaceae/Archaeoglobus	1479			JQ989359	uncultured archaeon	Taiwan	subseafloor sediment at the Good Weather Ridge	Archaea/Asgardaeota/Heimdallarchaeia	1411			AB797851	uncultured archaeon	Japan:Shimokita Penninsula offshore	Ocean drilling core sample	Archaea/Asgardaeota/Odinarchaeia	1421
AB798202	uncultured archaeon	Japan:Shimokita Penninsula offshore	Ocean drilling core sample	Archaea/Asgardaeota/Lokiarchaeia	1422			AF068815	uncultured archaeon VC2.1 Arc4			Archaea/Euryarchaeota/Archaeoglobi/Archaeoglobales/Archaeoglobaceae/Archaeoglobus	1420			JQ989637	uncultured archaeon	Taiwan	subseafloor sediment at the KP-9	Archaea/Asgardaeota/Heimdallarchaeia	1412			AB899904	uncultured archaeon	Egypt:Suez Gulf, Elzaiteya site (the south gate of Suez canal)	sediment	Archaea/Asgardaeota/Odinarchaeia	932
AB798231	uncultured archaeon	Japan:Shimokita Penninsula offshore	Ocean drilling core sample	Archaea/Asgardaeota/Lokiarchaeia	1421			AF068819	uncultured archaeon VC2.1 Arc8			Archaea/Euryarchaeota/Archaeoglobi/Archaeoglobales/Archaeoglobaceae/uncultured	1419			JQ989741	uncultured archaeon	Taiwan	subseafloor sediment at the KP-9	Archaea/Asgardaeota/Heimdallarchaeia	1412			AB948433	uncultured archaeon	South Korea:East Sea, Ulleung Basin	Methane hydrate sediment	Archaea/Asgardaeota/Odinarchaeia	1149
AB798232	uncultured archaeon	Japan:Shimokita Penninsula offshore	Ocean drilling core sample	Archaea/Asgardaeota/Lokiarchaeia	1421			AF068824	uncultured archaeon VC2.1 Arc36			Archaea/Euryarchaeota/Archaeoglobi/Archaeoglobales/Archaeoglobaceae/Archaeoglobus	1438			JX000838	uncultured archaeon	Taiwan	subseafloor sediment at the Deformation Front	Archaea/Asgardaeota/Heimdallarchaeia	1436			AB948437	uncultured archaeon	South Korea:East Sea, Ulleung Basin	Methane hydrate sediment	Archaea/Asgardaeota/Odinarchaeia	949
AB798233	uncultured archaeon	Japan:Shimokita Penninsula offshore	Ocean drilling core sample	Archaea/Asgardaeota/Lokiarchaeia	1421			AF220165	Geoglobus ahangari			Archaea/Euryarchaeota/Archaeoglobi/Archaeoglobales/Archaeoglobaceae/Geoglobus	1435			JX000794	uncultured archaeon	Taiwan	subseafloor sediment at the Deformation Front	Archaea/Asgardaeota/Heimdallarchaeia	1414			AM745254	uncultured crenarchaeote	USA:Gulf of Mexico, Green Canyon, site GC232, station 4463	marine sediments	Archaea/Asgardaeota/Odinarchaeia	1364
AB798243	uncultured archaeon	Japan:Shimokita Penninsula offshore	Ocean drilling core sample	Archaea/Asgardaeota/Lokiarchaeia	1421			AF220166	Ferroglobus placidus			Archaea/Euryarchaeota/Archaeoglobi/Archaeoglobales/Archaeoglobaceae/Ferroglobus	1471			JX000736	uncultured archaeon	Taiwan	subseafloor sediment at the Deformation Front	Archaea/Asgardaeota/Heimdallarchaeia	1412			AY454591	uncultured crenarchaeote	Brazil	marine end of the Santos-Sao Vicente estuary (site 9)	Archaea/Crenarchaeota/Bathyarchaeia	1005
AB798246	uncultured archaeon	Japan:Shimokita Penninsula offshore	Ocean drilling core sample	Archaea/Asgardaeota/Lokiarchaeia	1421			AF418181	Archaeoglobus veneficus			Archaea/Euryarchaeota/Archaeoglobi/Archaeoglobales/Archaeoglobaceae/Archaeoglobus	1451			JN123684	uncultured archaeon	Taiwan	subseafloor sediment at the Tainan Ridge	Archaea/Asgardaeota/Heimdallarchaeia	1413			AY592253	uncultured archaeon		Amsterdam mud volcano, Eastern Mediterranean, 1995m water depth: isolated from sediment layer 0-14 cm	Archaea/Asgardaeota/Heimdallarchaeia	1222	classified as Heimdall in SILVA, Odin after alignment optimization & RAxML tree
AB798255	uncultured archaeon	Japan:Shimokita Penninsula offshore	Ocean drilling core sample	Archaea/Asgardaeota/Lokiarchaeia	1421			AF419628	uncultured archaeon			Archaea/Euryarchaeota/Archaeoglobi/Archaeoglobales/Archaeoglobaceae/uncultured	1456			DQ522938	uncultured archaeon	USA:Alaska, Skan Bay	marine sediment	Archaea/Asgardaeota/Heimdallarchaeia	1307			DQ641806	uncultured archaeon		Madovi Estuary sediment	Archaea/Crenarchaeota/Bathyarchaeia	915
AB798256	uncultured archaeon	Japan:Shimokita Penninsula offshore	Ocean drilling core sample	Archaea/Asgardaeota/Lokiarchaeia	1421			AF419637	uncultured archaeon			Archaea/Euryarchaeota/Archaeoglobi/Archaeoglobales/Archaeoglobaceae/Ferroglobus	1468			DQ640139	uncultured archaeon		marine sediment	Archaea/Asgardaeota/Heimdallarchaeia	1324			EU616778	uncultured eukaryote	South Korea	PAH-contaminated sediment near Gwangyang bay	Archaea/Asgardaeota/Odinarchaeia	927
AB798258	uncultured archaeon	Japan:Shimokita Penninsula offshore	Ocean drilling core sample	Archaea/Asgardaeota/Lokiarchaeia	1421			AJ299218	Archaeoglobus lithotrophicus			Archaea/Euryarchaeota/Archaeoglobi/Archaeoglobales/Archaeoglobaceae/Archaeoglobus	1484			DQ640138	uncultured archaeon		marine sediment	Archaea/Asgardaeota/Heimdallarchaeia	1333			EU731784	uncultured crenarchaeote	Mexico:Baja California Sur	hypersaline microbial mat: Guerrero Negro pond 4 near 5	Archaea/Asgardaeota/Lokiarchaeia	1234
AB798260	uncultured archaeon	Japan:Shimokita Penninsula offshore	Ocean drilling core sample	Archaea/Asgardaeota/Lokiarchaeia	1421			AJ299219	Archaeoglobus profundus			Archaea/Euryarchaeota/Archaeoglobi/Archaeoglobales/Archaeoglobaceae/Archaeoglobus	1489			GU553642	uncultured archaeon	Taiwan	subseafloor sediment at the Yung-An Ridge	Archaea/Asgardaeota/Heimdallarchaeia	1414			EU915228	uncultured archaeon	Arctic Ocean	Lomonosov Ridge, Arctic Ocean Basin, subseafloor sediment core from 242 mbsf (IODP Leg 302)	Archaea/Crenarchaeota/Bathyarchaeia	1375
AB798264	uncultured archaeon	Japan:Shimokita Penninsula offshore	Ocean drilling core sample	Archaea/Asgardaeota/Lokiarchaeia	1421			AJ969472	uncultured Archaeoglobales archaeon	Atlantic Ocean:Mid-Atlantic Ridge	rock fragments from chimney of Rainbow deep sea hydrothermal vent field	Archaea/Euryarchaeota/Archaeoglobi/Archaeoglobales/Archaeoglobaceae/uncultured	1442			KP091041	uncultured archaeon		hydrothermal seep	Archaea/Asgardaeota/Heimdallarchaeia	1448			FJ264542	uncultured archaeon	USA:Eel River Basin, CA	methane seep sediment	Archaea/Asgardaeota/Odinarchaeia	932
AB798265	uncultured archaeon	Japan:Shimokita Penninsula offshore	Ocean drilling core sample	Archaea/Asgardaeota/Lokiarchaeia	1421			AY454566	uncultured crenarchaeote	Brazil	marine end of the Santos-Sao Vicente estuary (site 9)	Archaea/Crenarchaeota/Bathyarchaeia	1031			OBAT01019391.1	metagenome			Archaea/Asgardaeota/Heimdallarchaeia	1439			FJ404001	uncultured archaeon	China	cold seep sediments of the gas-hydrate-bearing Okhotsk Sea	Archaea/Asgardaeota/Odinarchaeia	930
AB798300	uncultured archaeon	Japan:Shimokita Penninsula offshore	Ocean drilling core sample	Archaea/Asgardaeota/Lokiarchaeia	1421			AY454568	uncultured crenarchaeote	Brazil	marine end of the Santos-Sao Vicente estuary (site 9)	Archaea/Crenarchaeota/Bathyarchaeia	1048			OBEP011275879.1	metagenome			Archaea/Asgardaeota/Heimdallarchaeia	1409			FJ404090	uncultured archaeon	China	cold seep sediments of the gas-hydrate-bearing Okhotsk Sea	Archaea/Asgardaeota/Odinarchaeia	928
AB798327	uncultured archaeon	Japan:Shimokita Penninsula offshore	Ocean drilling core sample	Archaea/Asgardaeota/Lokiarchaeia	1420			AY454571	uncultured crenarchaeote	Brazil	brackish end of the Santos-Sao Vicente estuary (site 4)	Archaea/Crenarchaeota/Bathyarchaeia	1047			OBEP011290200.1	metagenome			Archaea/Asgardaeota/Heimdallarchaeia	1441			FJ455922	uncultured archaeon		marine sediment	Archaea/Asgardaeota/Odinarchaeia	933
AB798331	uncultured archaeon	Japan:Shimokita Penninsula offshore	Ocean drilling core sample	Archaea/Asgardaeota/Lokiarchaeia	1421			AY454572	uncultured crenarchaeote	Brazil	marine end of the Santos-Sao Vicente estuary (site 9)	Archaea/Crenarchaeota/Bathyarchaeia	1082			OBEP011302838.1	metagenome			Archaea/Asgardaeota/Heimdallarchaeia	1214			FN553580	uncultured sediment archaeon	Atlantic Ocean:Mid-Atlantic Ridge, Logatchev hydrothermal vent field	Logatchev hydrothermal vent field,Anya's Garden, watercolumn depth = 3038 m, sediment depth = 0-1 cm	Archaea/Asgardaeota/Odinarchaeia	1363
AB798337	uncultured archaeon	Japan:Shimokita Penninsula offshore	Ocean drilling core sample	Archaea/Asgardaeota/Lokiarchaeia	1421			AY454576	uncultured crenarchaeote	Brazil	marine end of the Santos-Sao Vicente estuary (site 9)	Archaea/Crenarchaeota/Bathyarchaeia	1058			OBEP011305935.1	metagenome			Archaea/Asgardaeota/Heimdallarchaeia	1441			FR682492	uncultured archaeon		marine hydrothermal sediments	Archaea/Asgardaeota/Heimdallarchaeia	1459	classified as Heimdall in SILVA, Odin after alignment optimization & RAxML tree
AB798340	uncultured archaeon	Japan:Shimokita Penninsula offshore	Ocean drilling core sample	Archaea/Asgardaeota/Lokiarchaeia	1421			AY454580	uncultured crenarchaeote	Brazil	marine end of the Santos-Sao Vicente estuary (site 9)	Archaea/Crenarchaeota/Bathyarchaeia	1053			OBEP011313810.1	metagenome			Archaea/Asgardaeota/Heimdallarchaeia	1442			FWPU01004879.1	metagenome			Archaea/Asgardaeota/Odinarchaeia	1650
AB798409	uncultured archaeon	Japan:Shimokita Penninsula offshore	Ocean drilling core sample	Archaea/Asgardaeota/Lokiarchaeia	1421			AY555828	uncultured archaeon	Thailand	Bor Khlueng hot spring	Archaea/Euryarchaeota/Archaeoglobi/Archaeoglobales/Archaeoglobaceae/uncultured	1081			OBEP011315163.1	metagenome			Archaea/Asgardaeota/Heimdallarchaeia	1442			GQ994175	uncultured archaeon	China	deep-sea sediments from the Western Pacific	Archaea/Crenarchaeota/Bathyarchaeia	937
AB798415	uncultured archaeon	Japan:Shimokita Penninsula offshore	Ocean drilling core sample	Archaea/Asgardaeota/Lokiarchaeia	1421			CP001857	Archaeoglobus profundus DSM 5631			Archaea/Euryarchaeota/Archaeoglobi/Archaeoglobales/Archaeoglobaceae/Archaeoglobus	1497			OBEP011335628.1	metagenome			Archaea/Asgardaeota/Heimdallarchaeia	1442			GQ994353	uncultured archaeon	China	deep-sea sediments from the West Pacific Ocean	Archaea/Asgardaeota/Odinarchaeia	933
AB798450	uncultured archaeon	Japan:Shimokita Penninsula offshore	Ocean drilling core sample	Archaea/Asgardaeota/Lokiarchaeia	1421			CP001899	Ferroglobus placidus DSM 10642			Archaea/Euryarchaeota/Archaeoglobi/Archaeoglobales/Archaeoglobaceae/Ferroglobus	1498			OBEP011338827.1	metagenome			Archaea/Asgardaeota/Heimdallarchaeia	1440			GU553453	uncultured archaeon	Taiwan	subseafloor sediment at the Yung-An Ridge	Archaea/Asgardaeota/Odinarchaeia	1422
AB798476	uncultured archaeon	Japan:Shimokita Penninsula offshore	Ocean drilling core sample	Archaea/Asgardaeota/Lokiarchaeia	1420			CP002588	Archaeoglobus veneficus SNP6	Atlantic Ocean:Mid-Atlantic Ridge	Black smoker wall, 3500 m depth	Archaea/Euryarchaeota/Archaeoglobi/Archaeoglobales/Archaeoglobaceae/Archaeoglobus	1479			OBEP011341681.1	metagenome			Archaea/Asgardaeota/Heimdallarchaeia	1442			HM171810	uncultured archaeon		sediment	Archaea/Crenarchaeota/Bathyarchaeia	946
AB798483	uncultured archaeon	Japan:Shimokita Penninsula offshore	Ocean drilling core sample	Archaea/Asgardaeota/Lokiarchaeia	1421			CP005290	Archaeoglobus sulfaticallidus PM70-1			Archaea/Euryarchaeota/Archaeoglobi/Archaeoglobales/Archaeoglobaceae/Archaeoglobus	1314			OBEP011345035.1	metagenome			Archaea/Asgardaeota/Heimdallarchaeia	1416			HM998548	uncultured archaeon	South Korea	deep sea sediment in Ulleung Basin and continental slope at East Sea	Archaea/Asgardaeota/Odinarchaeia	927
AB798491	uncultured archaeon	Japan:Shimokita Penninsula offshore	Ocean drilling core sample	Archaea/Asgardaeota/Lokiarchaeia	1421			CP006577	Archaeoglobus fulgidus DSM 8774	Norway	marine oilfield, North sea	Archaea/Euryarchaeota/Archaeoglobi/Archaeoglobales/Archaeoglobaceae/Archaeoglobus	1380			OBEP011354533.1	metagenome			Archaea/Asgardaeota/Heimdallarchaeia	1443			HM998549	uncultured archaeon	South Korea	deep sea sediment in Ulleung Basin and continental slope at East Sea	Archaea/Asgardaeota/Odinarchaeia	932
AB798543	uncultured archaeon	Japan:Shimokita Penninsula offshore	Ocean drilling core sample	Archaea/Asgardaeota/Lokiarchaeia	1420			CP009552	Geoglobus acetivorans		water from hydrothermal chimney-like structure	Archaea/Euryarchaeota/Archaeoglobi/Archaeoglobales/Archaeoglobaceae/Geoglobus	1483			OBEP011359260.1	metagenome			Archaea/Asgardaeota/Heimdallarchaeia	1328			HQ700684	uncultured Desulfurococcales archaeon		marine sediment	Archaea/Crenarchaeota/Bathyarchaeia	1501
AB798604	uncultured archaeon	Japan:Shimokita Penninsula offshore	Ocean drilling core sample	Archaea/Asgardaeota/Lokiarchaeia	1421			EF444595	uncultured archaeon	Greece	Polihnitos hot springs	Archaea/Euryarchaeota/Archaeoglobi/Archaeoglobales/Archaeoglobaceae/Archaeoglobus	1126			OBEP011359754.1	metagenome			Archaea/Asgardaeota/Heimdallarchaeia	1442			JF747718	uncultured archaeon	Dominican Republic	Manantial del Toro hypersaline groundwater	Archaea/Crenarchaeota/Bathyarchaeia	943
AB798672	uncultured archaeon	Japan:Shimokita Penninsula offshore	Ocean drilling core sample	Archaea/Asgardaeota/Lokiarchaeia	1421			EF444597	uncultured archaeon	Greece	Edipsos hot springs	Archaea/Euryarchaeota/Archaeoglobi/Archaeoglobales/Archaeoglobaceae/uncultured	1193			OBEP011366797.1	metagenome			Archaea/Asgardaeota/Heimdallarchaeia	1443			JF747768	uncultured archaeon	Dominican Republic	Manantial del Toro hypersaline groundwater	Archaea/Crenarchaeota/Bathyarchaeia	943
AB798687	uncultured archaeon	Japan:Shimokita Penninsula offshore	Ocean drilling core sample	Archaea/Asgardaeota/Lokiarchaeia	1421			EF444612	uncultured archaeon	Greece	Thermopiles hot springs	Archaea/Crenarchaeota/Bathyarchaeia	1199			OBEP011369257.1	metagenome			Archaea/Asgardaeota/Heimdallarchaeia	1419			JF747771	uncultured archaeon	Dominican Republic	Manantial del Toro hypersaline groundwater	Archaea/Crenarchaeota/Bathyarchaeia	943
AB798691	uncultured archaeon	Japan:Shimokita Penninsula offshore	Ocean drilling core sample	Archaea/Asgardaeota/Lokiarchaeia	1421			EU369895	uncultured crenarchaeote	Venezuela	Cariaco Basin	Archaea/Crenarchaeota/Bathyarchaeia	1033			OBEP010789711.1	metagenome			Archaea/Asgardaeota/Heimdallarchaeia	1327			JF931489	uncultured archaeon	France:Brest	marine sediments microcosms	Archaea/Asgardaeota/Odinarchaeia	929
AB798747	uncultured archaeon	Japan:Shimokita Penninsula offshore	Ocean drilling core sample	Archaea/Asgardaeota/Lokiarchaeia	1422			EU369896	uncultured crenarchaeote	Venezuela	Cariaco Basin	Archaea/Crenarchaeota/Bathyarchaeia	1033			OBEP011372516.1	metagenome			Archaea/Asgardaeota/Heimdallarchaeia	1442			JN123667	uncultured archaeon	Taiwan	subseafloor sediment at the Tainan Ridge	Archaea/Asgardaeota/Odinarchaeia	1421
AB798775	uncultured archaeon	Japan:Shimokita Penninsula offshore	Ocean drilling core sample	Archaea/Asgardaeota/Lokiarchaeia	1420			EU369898	uncultured crenarchaeote	Venezuela	Cariaco Basin	Archaea/Crenarchaeota/Bathyarchaeia	1023			OBEP011380386.1	metagenome			Archaea/Asgardaeota/Heimdallarchaeia	1430			JN123703	uncultured archaeon	Taiwan	subseafloor sediment at the Tainan Ridge	Archaea/Asgardaeota/Odinarchaeia	1430
AB798788	uncultured archaeon	Japan:Shimokita Penninsula offshore	Ocean drilling core sample	Archaea/Asgardaeota/Lokiarchaeia	1420			EU635901	uncultured archaeon	USA:Nevada, Mud Hot Springs	sediment from hot spring; temperature 77 C	Archaea/Euryarchaeota/Archaeoglobi/Archaeoglobales/Archaeoglobaceae/Archaeoglobus	1332			OBEP011380648.1	metagenome			Archaea/Asgardaeota/Heimdallarchaeia	1441			JN408862	uncultured archaeon	India:Kadinamkulam backwater, Kerala	soil from coconut husk retting zone in the Kadinamkulam backwater	Archaea/Asgardaeota/Odinarchaeia	1308
AB798834	uncultured archaeon	Japan:Shimokita Penninsula offshore	Ocean drilling core sample	Archaea/Asgardaeota/Lokiarchaeia	1420			EU732036	uncultured crenarchaeote	Mexico:Baja California Sur	hypersaline microbial mat: Guerrero Negro pond 4 near 5	Archaea/Crenarchaeota/Bathyarchaeia	981			OBEP011385895.1	metagenome			Archaea/Asgardaeota/Heimdallarchaeia	1442			JN605048	uncultured archaeon	USA:White Oak River, NC	estuarine sediments; water depth: 2m; sediment depth: 54cm	Archaea/Crenarchaeota/Bathyarchaeia	1436
AB798908	uncultured archaeon	Japan:Shimokita Penninsula offshore	Ocean drilling core sample	Archaea/Asgardaeota/Lokiarchaeia	1423			EU732040	uncultured crenarchaeote	Mexico:Baja California Sur	hypersaline microbial mat: Guerrero Negro pond 4 near 5	Archaea/Crenarchaeota/Bathyarchaeia	958			OBEP011386204.1	metagenome			Archaea/Asgardaeota/Heimdallarchaeia	1441			JQ245903	uncultured archaeon	China	estuarine sediment	Archaea/Crenarchaeota/Bathyarchaeia	945
AB799028	uncultured archaeon	Japan:Shimokita Penninsula offshore	Ocean drilling core sample	Archaea/Asgardaeota/Lokiarchaeia	1422			EU924223	uncultured archaeon	USA:California, Little Hot Creek	hot spring sediment at temperature of 80 degrees C	Archaea/Euryarchaeota/Archaeoglobi/Archaeoglobales/Archaeoglobaceae/uncultured	1446			OBRS01395576.1	metagenome			Archaea/Asgardaeota/Heimdallarchaeia	1445			JQ245922	uncultured archaeon	China	estuarine sediment	Archaea/Crenarchaeota/Bathyarchaeia	944
AB799188	uncultured archaeon	Japan:Shimokita Penninsula offshore	Ocean drilling core sample	Archaea/Asgardaeota/Lokiarchaeia	1423			EU924238	uncultured archaeon	USA:California, Little Hot Creek	hot spring sediment at temperature of 80 degrees C	Archaea/Euryarchaeota/Archaeoglobi/Archaeoglobales/Archaeoglobaceae/uncultured	1337			OBRS01418878.1	metagenome			Archaea/Asgardaeota/Heimdallarchaeia	1443			JQ245930	uncultured archaeon	China	estuarine sediment	Archaea/Asgardaeota/Odinarchaeia	933
AB799218	uncultured archaeon	Japan:Shimokita Penninsula offshore	Ocean drilling core sample	Archaea/Asgardaeota/Lokiarchaeia	1422			FJ216404	Geoglobus acetivorans			Archaea/Euryarchaeota/Archaeoglobi/Archaeoglobales/Archaeoglobaceae/Geoglobus	1417			OBRS01422577.1	metagenome			Archaea/Asgardaeota/Heimdallarchaeia	1443			JQ258217	uncultured archaeon	India:Mormugao, Arabian Sea coast	tropical marine sediment, around 20m water depth	Archaea/Asgardaeota/Odinarchaeia	932
AB799303	uncultured archaeon	Japan:Shimokita Penninsula offshore	Ocean drilling core sample	Archaea/Asgardaeota/Lokiarchaeia	1422			FJ638508	uncultured archaeon	Taiwan:Tainan	hot spring sediment	Archaea/Euryarchaeota/Archaeoglobi/Archaeoglobales/Archaeoglobaceae/uncultured	1415			OBRS01428820.1	metagenome			Archaea/Asgardaeota/Heimdallarchaeia	1442			JQ258654	uncultured archaeon	India:Ratnagiri, Arabian Sea coast	tropical marine sediment, around 20m water depth	Archaea/Crenarchaeota/Bathyarchaeia	946
AB799321	uncultured archaeon	Japan:Shimokita Penninsula offshore	Ocean drilling core sample	Archaea/Asgardaeota/Lokiarchaeia	1422			FJ638518	uncultured archaeon	Taiwan:Tainan	hot spring sediment	Archaea/Euryarchaeota/Archaeoglobi/Archaeoglobales/Archaeoglobaceae/uncultured	1338			OBRS01432391.1	metagenome			Archaea/Asgardaeota/Heimdallarchaeia	1443			JQ258692	uncultured archaeon	India:Ratnagiri, Arabian Sea coast	tropical marine sediment, around 20m water depth	Archaea/Crenarchaeota/Bathyarchaeia	946
AB799348	uncultured archaeon	Japan:Shimokita Penninsula offshore	Ocean drilling core sample	Archaea/Asgardaeota/Lokiarchaeia	1422			FJ649529	uncultured archaeon		Amsterdam Mud Volcano sapropel sediment, East Mediterranean Sea	Archaea/Crenarchaeota/Bathyarchaeia	1471			OBRS01473073.1	metagenome			Archaea/Asgardaeota/Heimdallarchaeia	1444			JQ258796	uncultured archaeon	India:Ratnagiri, Arabian Sea coast	tropical marine sediment, around 20m water depth	Archaea/Crenarchaeota/Bathyarchaeia	944
AB799350	uncultured archaeon	Japan:Shimokita Penninsula offshore	Ocean drilling core sample	Archaea/Asgardaeota/Lokiarchaeia	1420			FJ655755	uncultured archaeon		salt marsh sediment	Archaea/Crenarchaeota/Bathyarchaeia	1428			OBEP010805136.1	metagenome			Archaea/Asgardaeota/Heimdallarchaeia	1316			JQ327910	uncultured archaeon		marine sediments from Western Pacific	Archaea/Asgardaeota/Odinarchaeia	913
AB799468	uncultured archaeon	Japan:Shimokita Penninsula offshore	Ocean drilling core sample	Archaea/Asgardaeota/Lokiarchaeia	1420			FJ810190	Archaeoglobus sulfaticallidus PM70-1	Canada:Eastern flank of Juan de Fuca Ridge	black rust formations on a borehole observatory, ODP CORK 1026B	Archaea/Euryarchaeota/Archaeoglobi/Archaeoglobales/Archaeoglobaceae/Archaeoglobus	1453			OBEP010811500.1	metagenome			Archaea/Asgardaeota/Heimdallarchaeia	1441			JQ750545	uncultured archaeon		Pearl River sediment	Archaea/Crenarchaeota/Bathyarchaeia	903
AB799492	uncultured archaeon	Japan:Shimokita Penninsula offshore	Ocean drilling core sample	Archaea/Asgardaeota/Lokiarchaeia	1422			FJ810529	uncultured archaeon		coal tar waste-contaminated groundwater	Archaea/Crenarchaeota/Bathyarchaeia	1401			OBEP010812212.1	metagenome			Archaea/Asgardaeota/Heimdallarchaeia	1443			JQ750555	uncultured archaeon		Pearl River sediment	Archaea/Crenarchaeota/Bathyarchaeia	903
AB799497	uncultured archaeon	Japan:Shimokita Penninsula offshore	Ocean drilling core sample	Archaea/Asgardaeota/Lokiarchaeia	1422			FJ901723	uncultured crenarchaeote	Mexico:Tamaulipas	biomat in the sediment of cenote La Palita	Archaea/Crenarchaeota/Bathyarchaeia	1150			OBRS01502105.1	metagenome			Archaea/Asgardaeota/Heimdallarchaeia	1443			JQ815977	uncultured archaeon	Taiwan	subseafloor sediment at the Deep Basin	Archaea/Asgardaeota/Odinarchaeia	1422
AB799501	uncultured archaeon	Japan:Shimokita Penninsula offshore	Ocean drilling core sample	Archaea/Asgardaeota/Lokiarchaeia	1422			FN356381	uncultured archaeon	Denmark	oil production water	Archaea/Euryarchaeota/Archaeoglobi/Archaeoglobales/Archaeoglobaceae/Archaeoglobus	1451			OBRS01508634.1	metagenome			Archaea/Asgardaeota/Heimdallarchaeia	1442			JQ817899	uncultured archaeon	Taiwan	subseafloor sediment at the Tainan Slope	Archaea/Asgardaeota/Odinarchaeia	1141
AB799504	uncultured archaeon	Japan:Shimokita Penninsula offshore	Ocean drilling core sample	Archaea/Asgardaeota/Lokiarchaeia	1422			FN356421	uncultured archaeon	Denmark	oil production water	Archaea/Euryarchaeota/Archaeoglobi/Archaeoglobales/Archaeoglobaceae/Archaeoglobus	1462			OBRS01519786.1	metagenome			Archaea/Asgardaeota/Heimdallarchaeia	1442			JQ989567	uncultured archaeon	Taiwan	subseafloor sediment at the 96 Ridge	Archaea/Asgardaeota	1382
AB799509	uncultured archaeon	Japan:Shimokita Penninsula offshore	Ocean drilling core sample	Archaea/Asgardaeota/Lokiarchaeia	1422			GU135493	uncultured crenarchaeote	France:Lake Pavin	sediment (11 cm)	Archaea/Crenarchaeota/Bathyarchaeia	1364			OBRS01521666.1	metagenome			Archaea/Asgardaeota/Heimdallarchaeia	1445			JQ989707	uncultured archaeon	Taiwan	subseafloor sediment at the KP-9	Archaea/Asgardaeota/Odinarchaeia	1425
AB799512	uncultured archaeon	Japan:Shimokita Penninsula offshore	Ocean drilling core sample	Archaea/Asgardaeota/Lokiarchaeia	1422			GU179414	uncultured Archaeoglobus sp.	USA:Alaska, North Slope	oil well	Archaea/Euryarchaeota/Archaeoglobi/Archaeoglobales/Archaeoglobaceae/uncultured	1422			OBRS01687905.1	metagenome			Archaea/Asgardaeota/Heimdallarchaeia	1443			JX000817	uncultured archaeon	Taiwan	subseafloor sediment at the Deformation Front	Archaea/Asgardaeota/Odinarchaeia	1423
AB799531	uncultured archaeon	Japan:Shimokita Penninsula offshore	Ocean drilling core sample	Archaea/Asgardaeota/Lokiarchaeia	1422			GU363084	uncultured archaeon		marine sediment from the South China Sea	Archaea/Crenarchaeota/Bathyarchaeia	1388			OBRS01706753.1	metagenome			Archaea/Asgardaeota/Heimdallarchaeia	1443			JX492720	uncultured archaeon		sediment sample retrieved from the White Oak River Estuary (North Carolina), site 2, depth 30-32 cm	Archaea/Crenarchaeota/Bathyarchaeia	905
AB799536	uncultured archaeon	Japan:Shimokita Penninsula offshore	Ocean drilling core sample	Archaea/Asgardaeota/Lokiarchaeia	1422			HF922248	uncultured archaeon	Germany:Eckernforde Bay, Baltic Sea	high pressure reactor	Archaea/Crenarchaeota/Bathyarchaeia	1394			OBRS01707140.1	metagenome			Archaea/Asgardaeota/Heimdallarchaeia	1445			JX494503	uncultured archaeon		sediment sample retrieved from the White Oak River Estuary (North Carolina), site 1, depth 10-14 cm	Archaea/Crenarchaeota/Bathyarchaeia	901
AB799547	uncultured archaeon	Japan:Shimokita Penninsula offshore	Ocean drilling core sample	Archaea/Asgardaeota/Lokiarchaeia	1422			HF922258	uncultured archaeon	Germany:Eckernforde Bay, Baltic Sea	high pressure reactor	Archaea/Crenarchaeota/Bathyarchaeia	1387			OBRS01707525.1	metagenome			Archaea/Asgardaeota/Heimdallarchaeia	1443			KC003717	uncultured archaeon	USA:New Jersey	sediment; IODP expedition 313, 10.23 mbsf	Archaea/Crenarchaeota/Bathyarchaeia	907
AB799620	uncultured archaeon	Japan:Shimokita Penninsula offshore	Ocean drilling core sample	Archaea/Asgardaeota/Lokiarchaeia	1422			HQ214610	uncultured marine crenarchaeote E6-3G	China	South China Sea marine sediment	Archaea/Crenarchaeota/Bathyarchaeia	1362			OBRS01708615.1	metagenome			Archaea/Asgardaeota/Heimdallarchaeia	1442			KC003719	uncultured archaeon	USA:New Jersey	sediment; IODP expedition 313, 10.23 mbsf	Archaea/Crenarchaeota/Bathyarchaeia	905
AB799630	uncultured archaeon	Japan:Shimokita Penninsula offshore	Ocean drilling core sample	Archaea/Asgardaeota/Lokiarchaeia	1422			JN229445	uncultured archaeon		subseafloor sediment at Porcupine seabight (site U1317 Hole A)	Archaea/Crenarchaeota/Bathyarchaeia	1451			OBRS01716615.1	metagenome			Archaea/Asgardaeota/Heimdallarchaeia	1441			KC437202	uncultured archaeon		large-discharge carbonate spring water	Archaea/Crenarchaeota/Bathyarchaeia	1235
AB799634	uncultured archaeon	Japan:Shimokita Penninsula offshore	Ocean drilling core sample	Archaea/Asgardaeota/Lokiarchaeia	1422			JN229478	uncultured archaeon		subseafloor sediment at Porcupine seabight (site U1317 Hole A)	Archaea/Crenarchaeota/Bathyarchaeia	1461			OBRS01727282.1	metagenome			Archaea/Asgardaeota/Heimdallarchaeia	1443			KC925824	uncultured archaeon		sediments	Archaea/Crenarchaeota/Bathyarchaeia	912
AB799636	uncultured archaeon	Japan:Shimokita Penninsula offshore	Ocean drilling core sample	Archaea/Asgardaeota/Lokiarchaeia	1422			JN229513	uncultured archaeon		subseafloor sediment at Porcupine seabight (site U1317 Hole A)	Archaea/Crenarchaeota/Bathyarchaeia	1459			OBRS01730927.1	metagenome			Archaea/Asgardaeota/Heimdallarchaeia	1443			KC925889	uncultured archaeon		sediments	Archaea/Crenarchaeota/Bathyarchaeia	903
AB799639	uncultured archaeon	Japan:Shimokita Penninsula offshore	Ocean drilling core sample	Archaea/Asgardaeota/Lokiarchaeia	1422			JN229562	uncultured archaeon		subseafloor sediment at Porcupine seabight (site U1317 Hole A)	Archaea/Crenarchaeota/Bathyarchaeia	1473			OBRS01733464.1	metagenome			Archaea/Asgardaeota/Heimdallarchaeia	1445			KC925915	uncultured archaeon		sediments	Archaea/Crenarchaeota/Bathyarchaeia	916
AB799640	uncultured archaeon	Japan:Shimokita Penninsula offshore	Ocean drilling core sample	Archaea/Asgardaeota/Lokiarchaeia	1422			JN229750	uncultured archaeon		subseafloor sediment at Porcupine seabight (site U1317 Hole A)	Archaea/Crenarchaeota/Bathyarchaeia	1438			OBRS01736756.1	metagenome			Archaea/Asgardaeota/Heimdallarchaeia	1442			KC925924	uncultured archaeon		sediments	Archaea/Crenarchaeota/Bathyarchaeia	916
AB799650	uncultured archaeon	Japan:Shimokita Penninsula offshore	Ocean drilling core sample	Archaea/Asgardaeota/Lokiarchaeia	1422			JQ257833	uncultured archaeon	India:Karwar, Arabian Sea coast	tropical marine sediment from jetty, around 10.4m water depth	Archaea/Crenarchaeota/Bathyarchaeia	994			OBRS01736892.1	metagenome			Archaea/Asgardaeota/Heimdallarchaeia	1443			KC925942	uncultured archaeon		sediments	Archaea/Crenarchaeota/Bathyarchaeia	915
AB799654	uncultured archaeon	Japan:Shimokita Penninsula offshore	Ocean drilling core sample	Archaea/Asgardaeota/Lokiarchaeia	1422			JQ346760	Archaeoglobus profundus DSM 5631			Archaea/Euryarchaeota/Archaeoglobi/Archaeoglobales/Archaeoglobaceae/Archaeoglobus	1288			OBRS01742596.1	metagenome			Archaea/Asgardaeota/Heimdallarchaeia	1442			KC926304	uncultured archaeon		sediments	Archaea/Crenarchaeota/Bathyarchaeia	915
AB799657	uncultured archaeon	Japan:Shimokita Penninsula offshore	Ocean drilling core sample	Archaea/Asgardaeota/Lokiarchaeia	1422			KC831402	uncultured archaeon		sediment	Archaea/Crenarchaeota/Bathyarchaeia	1123			OBRS01770050.1	metagenome			Archaea/Asgardaeota/Heimdallarchaeia	1442			KM356962	uncultured archaeon		Methane seep and environs	Archaea/Asgardaeota/Odinarchaeia	900
AB799659	uncultured archaeon	Japan:Shimokita Penninsula offshore	Ocean drilling core sample	Archaea/Asgardaeota/Lokiarchaeia	1422			KF360015	uncultured euryarchaeote	China	Zoige wetland, Tibetan Plateau	Archaea/Crenarchaeota/Bathyarchaeia	1277			OBRS01815167.1	metagenome			Archaea/Asgardaeota/Heimdallarchaeia	1440			KM357044	uncultured archaeon		Methane seep and environs	Archaea/Asgardaeota/Odinarchaeia	908
AB799662	uncultured archaeon	Japan:Shimokita Penninsula offshore	Ocean drilling core sample	Archaea/Asgardaeota/Lokiarchaeia	1418			KJ622295	uncultured Archaeoglobaceae archaeon		hot cracks #2 Von Damm Mid Cayman Rise	Archaea/Euryarchaeota/Archaeoglobi/Archaeoglobales/Archaeoglobaceae/uncultured	1408			DAVS01000119.1	metagenome			Archaea/Asgardaeota/Heimdallarchaeia	1497			KM357155	uncultured archaeon		Methane seep and environs	Archaea/Asgardaeota/Odinarchaeia	912
AB799677	uncultured archaeon	Japan:Shimokita Penninsula offshore	Ocean drilling core sample	Archaea/Asgardaeota/Lokiarchaeia	1422			KJ622297	uncultured Archaeoglobaceae archaeon		base of Lung Snack Piccard Beebee Woods Mound Mid Cayman Rise	Archaea/Euryarchaeota/Archaeoglobi/Archaeoglobales/Archaeoglobaceae/Archaeoglobus	1447			OBEP010831768.1	metagenome			Archaea/Asgardaeota/Heimdallarchaeia	1302			KX077332	uncultured archaeon	China:Chongxi wetland, Shanghai	soil	Archaea/Crenarchaeota/Bathyarchaeia	913
AB799680	uncultured archaeon	Japan:Shimokita Penninsula offshore	Ocean drilling core sample	Archaea/Asgardaeota/Lokiarchaeia	1422			KJ881656	uncultured archaeon		Upper convective layer of Atlantis II Deep, Red Sea	Archaea/Euryarchaeota/Archaeoglobi/Archaeoglobales/Archaeoglobaceae/uncultured	1142			OBEP010835738.1	metagenome			Archaea/Asgardaeota/Heimdallarchaeia	1252			RCNB010235872.1	Marine sediment metagenome	Antarctica	Sewage treatment plant 15C marine sediment (STP15C)	Archaea/Asgardaeota/Odinarchaeia	924
AB799691	uncultured archaeon	Japan:Shimokita Penninsula offshore	Ocean drilling core sample	Archaea/Asgardaeota/Lokiarchaeia	1421			KP090982	uncultured archaeon		hydrothermal seep	Archaea/Euryarchaeota/Archaeoglobi/Archaeoglobales/Archaeoglobaceae/uncultured	1448			OBEP010841994.1	metagenome			Archaea/Asgardaeota/Heimdallarchaeia	1443			AJ578148	uncultured archaeon	Ukraine:Black Sea	microbial mat	Archaea/Asgardaeota/Heimdallarchaeia	1365	putative chimera, pintail=5
AB799710	uncultured archaeon	Japan:Shimokita Penninsula offshore	Ocean drilling core sample	Archaea/Asgardaeota/Lokiarchaeia	1420			KP090984	uncultured archaeon		hydrothermal seep	Archaea/Euryarchaeota/Archaeoglobi/Archaeoglobales/Archaeoglobaceae	1426			OBEP010646636.1	metagenome			Archaea/Asgardaeota/Heimdallarchaeia	1442			DQ522940	uncultured archaeon	USA:Alaska, Skan Bay	marine sediment	Archaea/Asgardaeota/Heimdallarchaeia	1403	putative chimera, pintail=50
AB799747	uncultured archaeon	Japan:Shimokita Penninsula offshore	Ocean drilling core sample	Archaea/Asgardaeota/Lokiarchaeia	1422			KP091000	uncultured archaeon		hydrothermal seep	Archaea/Euryarchaeota/Archaeoglobi/Archaeoglobales/Archaeoglobaceae	1463			OBEP010647343.1	metagenome			Archaea/Asgardaeota/Heimdallarchaeia	1202			EU713890	uncultured archaeon	China	surface cold seep sediments of the gas-hydrate-bearing Okhotsk Sea	Archaea/Asgardaeota/Odinarchaeia	933	putative chimera, pintail=40
AB799749	uncultured archaeon	Japan:Shimokita Penninsula offshore	Ocean drilling core sample	Archaea/Asgardaeota/Lokiarchaeia	1422			KP091001	uncultured archaeon		hydrothermal seep	Archaea/Euryarchaeota/Archaeoglobi/Archaeoglobales/Archaeoglobaceae/Archaeoglobus	1481			OBEP010655221.1	metagenome			Archaea/Asgardaeota/Heimdallarchaeia	1443			EU713899	uncultured archaeon	China	surface cold seep sediments of the gas-hydrate-bearing Okhotsk Sea	Archaea/Asgardaeota/Odinarchaeia	933	putative chimera, pintail=45
AB799761	uncultured archaeon	Japan:Shimokita Penninsula offshore	Ocean drilling core sample	Archaea/Asgardaeota/Lokiarchaeia	1421			KP091030	uncultured archaeon		hydrothermal seep	Archaea/Euryarchaeota/Archaeoglobi/Archaeoglobales/Archaeoglobaceae/Archaeoglobus	1460			OBEP010657634.1	metagenome			Archaea/Asgardaeota/Heimdallarchaeia	1373			FJ264516	uncultured archaeon	USA:Eel River Basin, CA	methane seep sediment	Archaea/Asgardaeota	934	putative chimera, pintail=0
AB799777	uncultured archaeon	Japan:Shimokita Penninsula offshore	Ocean drilling core sample	Archaea/Asgardaeota/Lokiarchaeia	1422			KP091047	uncultured archaeon		hydrothermal seep	Archaea/Euryarchaeota/Archaeoglobi/Archaeoglobales/Archaeoglobaceae/Archaeoglobus	1469			OBEP010658665.1	metagenome			Archaea/Asgardaeota/Heimdallarchaeia	1440			FN428817	uncultured archaeon	Denmark:Aarhus Bay	brackish-marine sediments	Archaea/Asgardaeota/Heimdallarchaeia	1295	putative chimera, pintail=50
AB799793	uncultured archaeon	Japan:Shimokita Penninsula offshore	Ocean drilling core sample	Archaea/Asgardaeota/Lokiarchaeia	1422			KP091052	uncultured archaeon		hydrothermal seep	Archaea/Euryarchaeota/Archaeoglobi/Archaeoglobales/Archaeoglobaceae/Archaeoglobus	1470			OBEP010660642.1	metagenome			Archaea/Asgardaeota/Heimdallarchaeia	1442			HQ588664	uncultured archaeon	Mediterranean Sea:East Mediterranean Sea	Amsterdam mud volcano sediment	Archaea/Asgardaeota/Heimdallarchaeia	1363	putative chimera, pintail=5
AB799794	uncultured archaeon	Japan:Shimokita Penninsula offshore	Ocean drilling core sample	Archaea/Asgardaeota/Lokiarchaeia	1422			KP784730	uncultured archaeon		hot spring	Archaea/Euryarchaeota/Archaeoglobi/Archaeoglobales/Archaeoglobaceae/uncultured	1454			OMKS01079971.1	metagenome			Archaea/Asgardaeota/Heimdallarchaeia	1043			JF835507	uncultured archaeon	Brazil:Ilha Grande	water	Archaea/Asgardaeota/Odinarchaeia	900	putative chimera, pintail=30
AB799806	uncultured archaeon	Japan:Shimokita Penninsula offshore	Ocean drilling core sample	Archaea/Asgardaeota/Lokiarchaeia	1422			X05567	Archaeoglobus fulgidus			Archaea/Euryarchaeota/Archaeoglobi/Archaeoglobales/Archaeoglobaceae/Archaeoglobus	1479			OBEP010671394.1	metagenome			Archaea/Asgardaeota/Heimdallarchaeia	1440			JQ245893	uncultured archaeon	China	estuarine sediment	Archaea/Asgardaeota/Odinarchaeia	932	putative chimera, pintail=30
AB799807	uncultured archaeon	Japan:Shimokita Penninsula offshore	Ocean drilling core sample	Archaea/Asgardaeota/Lokiarchaeia	1422			Y00275	Archaeoglobus fulgidus			Archaea/Euryarchaeota/Archaeoglobi/Archaeoglobales/Archaeoglobaceae/Archaeoglobus	1479			OBEP010707556.1	metagenome			Archaea/Asgardaeota/Heimdallarchaeia	1414			KC925926	uncultured archaeon		sediments	Archaea/Crenarchaeota/Bathyarchaeia	933	putative chimera, pintail=0
AB799809	uncultured archaeon	Japan:Shimokita Penninsula offshore	Ocean drilling core sample	Archaea/Asgardaeota/Lokiarchaeia	1422			Y10011	Archaeoglobus veneficus			Archaea/Euryarchaeota/Archaeoglobi/Archaeoglobales/Archaeoglobaceae/Archaeoglobus	1477			OBEP010710562.1	metagenome			Archaea/Asgardaeota/Heimdallarchaeia	1443
AB799816	uncultured archaeon	Japan:Shimokita Penninsula offshore	Ocean drilling core sample	Archaea/Asgardaeota/Lokiarchaeia	1422			FN356387	uncultured archaeon	Denmark	oil production water	Archaea/Euryarchaeota/Archaeoglobi/Archaeoglobales/Archaeoglobaceae/Archaeoglobus	1452	putative chimera, pintail=15		OBEP010712828.1	metagenome			Archaea/Asgardaeota/Heimdallarchaeia	1409			COMPETITOR PROBE heim1-526-C2
AB799827	uncultured archaeon	Japan:Shimokita Penninsula offshore	Ocean drilling core sample	Archaea/Asgardaeota/Lokiarchaeia	1422											OBEP010715833.1	metagenome			Archaea/Asgardaeota/Heimdallarchaeia	1418			Accession number	name	country	isolation source	taxonomy	length	comments
AB799847	uncultured archaeon	Japan:Shimokita Penninsula offshore	Ocean drilling core sample	Archaea/Asgardaeota/Lokiarchaeia	1422			COMPETITOR PROBE loki1-1184-C2								OBEP010718634.1	metagenome			Archaea/Asgardaeota/Heimdallarchaeia	1441			KT381382	uncultured archaeon	Argentina:Patagonia, Laguna Potrok Aike	Holocene lacustrine sediment	Archaea/Crenarchaeota/Bathyarchaeia	900
AB799848	uncultured archaeon	Japan:Shimokita Penninsula offshore	Ocean drilling core sample	Archaea/Asgardaeota/Lokiarchaeia	1422			Accession number	name	country	isolation source	taxonomy	length	comments		OBEP010731395.1	metagenome			Archaea/Asgardaeota/Heimdallarchaeia	1443			GU553614	uncultured archaeon	Taiwan	subseafloor sediment at the Yung-An Ridge	Archaea/Crenarchaeota/Bathyarchaeia	1449
AB799883	uncultured archaeon	Japan:Shimokita Penninsula offshore	Ocean drilling core sample	Archaea/Asgardaeota/Lokiarchaeia	1422			FJ902705	uncultured crenarchaeote	Mexico:Tamaulipas	biomat in the sediment of cenote La Palita	Archaea/Crenarchaeota/Bathyarchaeia	1232			OBEP010740108.1	metagenome			Archaea/Asgardaeota/Heimdallarchaeia	1440
AB799889	uncultured archaeon	Japan:Shimokita Penninsula offshore	Ocean drilling core sample	Archaea/Asgardaeota/Lokiarchaeia	1422			JN229656	uncultured archaeon		subseafloor sediment at Porcupine seabight (site U1317 Hole A)	Archaea/Crenarchaeota/Bathyarchaeia	1327			OBEP010742153.1	metagenome			Archaea/Asgardaeota/Heimdallarchaeia	1443			COMPETITOR PROBE heim1-526-C3
AB799905	uncultured archaeon	Japan:Shimokita Penninsula offshore	Ocean drilling core sample	Archaea/Asgardaeota/Lokiarchaeia	1422											OBEP010857474.1	metagenome			Archaea/Asgardaeota/Heimdallarchaeia	1443			Accession number	name	country	isolation source	taxonomy	length	comments
AB799913	uncultured archaeon	Japan:Shimokita Penninsula offshore	Ocean drilling core sample	Archaea/Asgardaeota/Lokiarchaeia	1422											OBEP010861108.1	metagenome			Archaea/Asgardaeota/Heimdallarchaeia	1417			AB007303	unidentified archaeon			Archaea/uncultured	1473
AB799939	uncultured archaeon	Japan:Shimokita Penninsula offshore	Ocean drilling core sample	Archaea/Asgardaeota/Lokiarchaeia	1422											OBEP010863780.1	metagenome			Archaea/Asgardaeota/Heimdallarchaeia	1250			DQ228522	uncultured archaeon		nascent hydrothermal chimney	Archaea/uncultured	1438
AB799975	uncultured archaeon	Japan:Shimokita Penninsula offshore	Ocean drilling core sample	Archaea/Asgardaeota/Lokiarchaeia	1421											OBEP010867069.1	metagenome			Archaea/Asgardaeota/Heimdallarchaeia	1443			EF100620	uncultured korarchaeote	Papua New Guinea:Ambitle Island, Tutum Bay	vent 4, transect A, 2.5 m from source	Archaea/uncultured	913
AB800013	uncultured archaeon	Japan:Shimokita Penninsula offshore	Ocean drilling core sample	Archaea/Asgardaeota/Lokiarchaeia	1421											OBEP010870805.1	metagenome			Archaea/Asgardaeota/Heimdallarchaeia	1309			EU559684	uncultured archaeon	Pacific Ocean:Main Endeavour Fragment, Juan de Fuca Ridge	hydrothermal chimney 4148	Archaea/uncultured	946
AB800029	uncultured archaeon	Japan:Shimokita Penninsula offshore	Ocean drilling core sample	Archaea/Asgardaeota/Lokiarchaeia	1422											OBEP010756171.1	metagenome			Archaea/Asgardaeota/Heimdallarchaeia	1418			GU137389	uncultured archaeon	Papua New Guinea:Ambitle Island, Tutum Bay	vent 4, transect B, sediment 0-10 cm depth, 140m from source	Archaea/uncultured	1341
AB800060	uncultured archaeon	Japan:Shimokita Penninsula offshore	Ocean drilling core sample	Archaea/Asgardaeota/Lokiarchaeia	1422											OBEP010896568.1	metagenome			Archaea/Asgardaeota/Heimdallarchaeia	1441
AB800102	uncultured archaeon	Japan:Shimokita Penninsula offshore	Ocean drilling core sample	Archaea/Asgardaeota/Lokiarchaeia	1422											OBEP010916585.1	metagenome			Archaea/Asgardaeota/Heimdallarchaeia	1443
AB800274	uncultured archaeon	Japan:Shimokita Penninsula offshore	Ocean drilling core sample	Archaea/Asgardaeota/Lokiarchaeia	1423											OBEP010920254.1	metagenome			Archaea/Asgardaeota/Heimdallarchaeia	1440
AB800275	uncultured archaeon	Japan:Shimokita Penninsula offshore	Ocean drilling core sample	Archaea/Asgardaeota/Lokiarchaeia	1422											OBEP010926513.1	metagenome			Archaea/Asgardaeota/Heimdallarchaeia	1442
AB800278	uncultured archaeon	Japan:Shimokita Penninsula offshore	Ocean drilling core sample	Archaea/Asgardaeota/Lokiarchaeia	1422											OBEP011219856.1	metagenome			Archaea/Asgardaeota/Heimdallarchaeia	1442
AB800279	uncultured archaeon	Japan:Shimokita Penninsula offshore	Ocean drilling core sample	Archaea/Asgardaeota/Lokiarchaeia	1422
AB800281	uncultured archaeon	Japan:Shimokita Penninsula offshore	Ocean drilling core sample	Archaea/Asgardaeota/Lokiarchaeia	1422
AB800285	uncultured archaeon	Japan:Shimokita Penninsula offshore	Ocean drilling core sample	Archaea/Asgardaeota/Lokiarchaeia	1422
AB800286	uncultured archaeon	Japan:Shimokita Penninsula offshore	Ocean drilling core sample	Archaea/Asgardaeota/Lokiarchaeia	1422
AB800287	uncultured archaeon	Japan:Shimokita Penninsula offshore	Ocean drilling core sample	Archaea/Asgardaeota/Lokiarchaeia	1422
AB800292	uncultured archaeon	Japan:Shimokita Penninsula offshore	Ocean drilling core sample	Archaea/Asgardaeota/Lokiarchaeia	1422
AB800294	uncultured archaeon	Japan:Shimokita Penninsula offshore	Ocean drilling core sample	Archaea/Asgardaeota/Lokiarchaeia	1422
AB800295	uncultured archaeon	Japan:Shimokita Penninsula offshore	Ocean drilling core sample	Archaea/Asgardaeota/Lokiarchaeia	1422
AB800296	uncultured archaeon	Japan:Shimokita Penninsula offshore	Ocean drilling core sample	Archaea/Asgardaeota/Lokiarchaeia	1422
AB800300	uncultured archaeon	Japan:Shimokita Penninsula offshore	Ocean drilling core sample	Archaea/Asgardaeota/Lokiarchaeia	1422
AB800302	uncultured archaeon	Japan:Shimokita Penninsula offshore	Ocean drilling core sample	Archaea/Asgardaeota/Lokiarchaeia	1422
AB800304	uncultured archaeon	Japan:Shimokita Penninsula offshore	Ocean drilling core sample	Archaea/Asgardaeota/Lokiarchaeia	1422
AB800305	uncultured archaeon	Japan:Shimokita Penninsula offshore	Ocean drilling core sample	Archaea/Asgardaeota/Lokiarchaeia	1422
AB800307	uncultured archaeon	Japan:Shimokita Penninsula offshore	Ocean drilling core sample	Archaea/Asgardaeota/Lokiarchaeia	1422
AB800308	uncultured archaeon	Japan:Shimokita Penninsula offshore	Ocean drilling core sample	Archaea/Asgardaeota/Lokiarchaeia	1422
AB800327	uncultured archaeon	Japan:Shimokita Penninsula offshore	Ocean drilling core sample	Archaea/Asgardaeota/Lokiarchaeia	1422
AB800328	uncultured archaeon	Japan:Shimokita Penninsula offshore	Ocean drilling core sample	Archaea/Asgardaeota/Lokiarchaeia	1422
AB800330	uncultured archaeon	Japan:Shimokita Penninsula offshore	Ocean drilling core sample	Archaea/Asgardaeota/Lokiarchaeia	1422
AB800331	uncultured archaeon	Japan:Shimokita Penninsula offshore	Ocean drilling core sample	Archaea/Asgardaeota/Lokiarchaeia	1422
AB800334	uncultured archaeon	Japan:Shimokita Penninsula offshore	Ocean drilling core sample	Archaea/Asgardaeota/Lokiarchaeia	1422
AB800338	uncultured archaeon	Japan:Shimokita Penninsula offshore	Ocean drilling core sample	Archaea/Asgardaeota/Lokiarchaeia	1422
AB800339	uncultured archaeon	Japan:Shimokita Penninsula offshore	Ocean drilling core sample	Archaea/Asgardaeota/Lokiarchaeia	1422
AB800340	uncultured archaeon	Japan:Shimokita Penninsula offshore	Ocean drilling core sample	Archaea/Asgardaeota/Lokiarchaeia	1422
AB800341	uncultured archaeon	Japan:Shimokita Penninsula offshore	Ocean drilling core sample	Archaea/Asgardaeota/Lokiarchaeia	1422
AB800344	uncultured archaeon	Japan:Shimokita Penninsula offshore	Ocean drilling core sample	Archaea/Asgardaeota/Lokiarchaeia	1422
AB800345	uncultured archaeon	Japan:Shimokita Penninsula offshore	Ocean drilling core sample	Archaea/Asgardaeota/Lokiarchaeia	1422
AB800346	uncultured archaeon	Japan:Shimokita Penninsula offshore	Ocean drilling core sample	Archaea/Asgardaeota/Lokiarchaeia	1422
AB800349	uncultured archaeon	Japan:Shimokita Penninsula offshore	Ocean drilling core sample	Archaea/Asgardaeota/Lokiarchaeia	1422
AB800350	uncultured archaeon	Japan:Shimokita Penninsula offshore	Ocean drilling core sample	Archaea/Asgardaeota/Lokiarchaeia	1422
AB800353	uncultured archaeon	Japan:Shimokita Penninsula offshore	Ocean drilling core sample	Archaea/Asgardaeota/Lokiarchaeia	1422
AB800356	uncultured archaeon	Japan:Shimokita Penninsula offshore	Ocean drilling core sample	Archaea/Asgardaeota/Lokiarchaeia	1422
AB800357	uncultured archaeon	Japan:Shimokita Penninsula offshore	Ocean drilling core sample	Archaea/Asgardaeota/Lokiarchaeia	1422
AB800358	uncultured archaeon	Japan:Shimokita Penninsula offshore	Ocean drilling core sample	Archaea/Asgardaeota/Lokiarchaeia	1422
AB800359	uncultured archaeon	Japan:Shimokita Penninsula offshore	Ocean drilling core sample	Archaea/Asgardaeota/Lokiarchaeia	1422
AB800361	uncultured archaeon	Japan:Shimokita Penninsula offshore	Ocean drilling core sample	Archaea/Asgardaeota/Lokiarchaeia	1422
AB800370	uncultured archaeon	Japan:Shimokita Penninsula offshore	Ocean drilling core sample	Archaea/Asgardaeota/Lokiarchaeia	1422
AB800373	uncultured archaeon	Japan:Shimokita Penninsula offshore	Ocean drilling core sample	Archaea/Asgardaeota/Lokiarchaeia	1422
AB800412	uncultured archaeon	Japan:Shimokita Penninsula offshore	Ocean drilling core sample	Archaea/Asgardaeota/Lokiarchaeia	1421
AB800414	uncultured archaeon	Japan:Shimokita Penninsula offshore	Ocean drilling core sample	Archaea/Asgardaeota/Lokiarchaeia	1421
AB800415	uncultured archaeon	Japan:Shimokita Penninsula offshore	Ocean drilling core sample	Archaea/Asgardaeota/Lokiarchaeia	1421
AB800416	uncultured archaeon	Japan:Shimokita Penninsula offshore	Ocean drilling core sample	Archaea/Asgardaeota/Lokiarchaeia	1421
AB800421	uncultured archaeon	Japan:Shimokita Penninsula offshore	Ocean drilling core sample	Archaea/Asgardaeota/Lokiarchaeia	1421
AB800422	uncultured archaeon	Japan:Shimokita Penninsula offshore	Ocean drilling core sample	Archaea/Asgardaeota/Lokiarchaeia	1421
AB800423	uncultured archaeon	Japan:Shimokita Penninsula offshore	Ocean drilling core sample	Archaea/Asgardaeota/Lokiarchaeia	1421
AB800424	uncultured archaeon	Japan:Shimokita Penninsula offshore	Ocean drilling core sample	Archaea/Asgardaeota/Lokiarchaeia	1421
AB800425	uncultured archaeon	Japan:Shimokita Penninsula offshore	Ocean drilling core sample	Archaea/Asgardaeota/Lokiarchaeia	1421
AB800426	uncultured archaeon	Japan:Shimokita Penninsula offshore	Ocean drilling core sample	Archaea/Asgardaeota/Lokiarchaeia	1421
AB800427	uncultured archaeon	Japan:Shimokita Penninsula offshore	Ocean drilling core sample	Archaea/Asgardaeota/Lokiarchaeia	1421
AB800428	uncultured archaeon	Japan:Shimokita Penninsula offshore	Ocean drilling core sample	Archaea/Asgardaeota/Lokiarchaeia	1421
AB800433	uncultured archaeon	Japan:Shimokita Penninsula offshore	Ocean drilling core sample	Archaea/Asgardaeota/Lokiarchaeia	1421
AB800434	uncultured archaeon	Japan:Shimokita Penninsula offshore	Ocean drilling core sample	Archaea/Asgardaeota/Lokiarchaeia	1421
AB800435	uncultured archaeon	Japan:Shimokita Penninsula offshore	Ocean drilling core sample	Archaea/Asgardaeota/Lokiarchaeia	1421
AB800437	uncultured archaeon	Japan:Shimokita Penninsula offshore	Ocean drilling core sample	Archaea/Asgardaeota/Lokiarchaeia	1422
AB800458	uncultured archaeon	Japan:Shimokita Penninsula offshore	Ocean drilling core sample	Archaea/Asgardaeota/Lokiarchaeia	1422
AB800459	uncultured archaeon	Japan:Shimokita Penninsula offshore	Ocean drilling core sample	Archaea/Asgardaeota/Lokiarchaeia	1422
AB800462	uncultured archaeon	Japan:Shimokita Penninsula offshore	Ocean drilling core sample	Archaea/Asgardaeota/Lokiarchaeia	1428
AB800479	uncultured archaeon	Japan:Shimokita Penninsula offshore	Ocean drilling core sample	Archaea/Asgardaeota/Lokiarchaeia	1422
AB800480	uncultured archaeon	Japan:Shimokita Penninsula offshore	Ocean drilling core sample	Archaea/Asgardaeota/Lokiarchaeia	1422
AB800481	uncultured archaeon	Japan:Shimokita Penninsula offshore	Ocean drilling core sample	Archaea/Asgardaeota/Lokiarchaeia	1422
AB800482	uncultured archaeon	Japan:Shimokita Penninsula offshore	Ocean drilling core sample	Archaea/Asgardaeota/Lokiarchaeia	1422
AB800488	uncultured archaeon	Japan:Shimokita Penninsula offshore	Ocean drilling core sample	Archaea/Asgardaeota/Lokiarchaeia	1422
AB800489	uncultured archaeon	Japan:Shimokita Penninsula offshore	Ocean drilling core sample	Archaea/Asgardaeota/Lokiarchaeia	1422
AB800492	uncultured archaeon	Japan:Shimokita Penninsula offshore	Ocean drilling core sample	Archaea/Asgardaeota/Lokiarchaeia	1422
AB800496	uncultured archaeon	Japan:Shimokita Penninsula offshore	Ocean drilling core sample	Archaea/Asgardaeota/Lokiarchaeia	1422
AB800503	uncultured archaeon	Japan:Shimokita Penninsula offshore	Ocean drilling core sample	Archaea/Asgardaeota/Lokiarchaeia	1421
AB800504	uncultured archaeon	Japan:Shimokita Penninsula offshore	Ocean drilling core sample	Archaea/Asgardaeota/Lokiarchaeia	1422
AB800505	uncultured archaeon	Japan:Shimokita Penninsula offshore	Ocean drilling core sample	Archaea/Asgardaeota/Lokiarchaeia	1422
AB800506	uncultured archaeon	Japan:Shimokita Penninsula offshore	Ocean drilling core sample	Archaea/Asgardaeota/Lokiarchaeia	1422
AB800509	uncultured archaeon	Japan:Shimokita Penninsula offshore	Ocean drilling core sample	Archaea/Asgardaeota/Lokiarchaeia	1422
AB800512	uncultured archaeon	Japan:Shimokita Penninsula offshore	Ocean drilling core sample	Archaea/Asgardaeota/Lokiarchaeia	1422
AB800513	uncultured archaeon	Japan:Shimokita Penninsula offshore	Ocean drilling core sample	Archaea/Asgardaeota/Lokiarchaeia	1422
AB800514	uncultured archaeon	Japan:Shimokita Penninsula offshore	Ocean drilling core sample	Archaea/Asgardaeota/Lokiarchaeia	1422
AB800515	uncultured archaeon	Japan:Shimokita Penninsula offshore	Ocean drilling core sample	Archaea/Asgardaeota/Lokiarchaeia	1422
AB800525	uncultured archaeon	Japan:Shimokita Penninsula offshore	Ocean drilling core sample	Archaea/Asgardaeota/Lokiarchaeia	1422
AB800527	uncultured archaeon	Japan:Shimokita Penninsula offshore	Ocean drilling core sample	Archaea/Asgardaeota/Lokiarchaeia	1474
AB800543	uncultured archaeon	Japan:Shimokita Penninsula offshore	Ocean drilling core sample	Archaea/Asgardaeota/Lokiarchaeia	1471
AB800544	uncultured archaeon	Japan:Shimokita Penninsula offshore	Ocean drilling core sample	Archaea/Asgardaeota/Lokiarchaeia	1422
AB800546	uncultured archaeon	Japan:Shimokita Penninsula offshore	Ocean drilling core sample	Archaea/Asgardaeota/Lokiarchaeia	1422
AB800548	uncultured archaeon	Japan:Shimokita Penninsula offshore	Ocean drilling core sample	Archaea/Asgardaeota/Lokiarchaeia	1471
AB800557	uncultured archaeon	Japan:Shimokita Penninsula offshore	Ocean drilling core sample	Archaea/Asgardaeota/Lokiarchaeia	1422
AB800559	uncultured archaeon	Japan:Shimokita Penninsula offshore	Ocean drilling core sample	Archaea/Asgardaeota/Lokiarchaeia	1422
AB800562	uncultured archaeon	Japan:Shimokita Penninsula offshore	Ocean drilling core sample	Archaea/Asgardaeota/Lokiarchaeia	1422
AB800563	uncultured archaeon	Japan:Shimokita Penninsula offshore	Ocean drilling core sample	Archaea/Asgardaeota/Lokiarchaeia	1422
AB800564	uncultured archaeon	Japan:Shimokita Penninsula offshore	Ocean drilling core sample	Archaea/Asgardaeota/Lokiarchaeia	1422
AB800566	uncultured archaeon	Japan:Shimokita Penninsula offshore	Ocean drilling core sample	Archaea/Asgardaeota/Lokiarchaeia	1422
AB800567	uncultured archaeon	Japan:Shimokita Penninsula offshore	Ocean drilling core sample	Archaea/Asgardaeota/Lokiarchaeia	1497	putative chimera, pintail=0
AB800571	uncultured archaeon	Japan:Shimokita Penninsula offshore	Ocean drilling core sample	Archaea/Asgardaeota/Lokiarchaeia	1489
AB800572	uncultured archaeon	Japan:Shimokita Penninsula offshore	Ocean drilling core sample	Archaea/Asgardaeota/Lokiarchaeia	1425
AB800576	uncultured archaeon	Japan:Shimokita Penninsula offshore	Ocean drilling core sample	Archaea/Asgardaeota/Lokiarchaeia	1422
AB800579	uncultured archaeon	Japan:Shimokita Penninsula offshore	Ocean drilling core sample	Archaea/Asgardaeota/Lokiarchaeia	1422
AB800581	uncultured archaeon	Japan:Shimokita Penninsula offshore	Ocean drilling core sample	Archaea/Asgardaeota/Lokiarchaeia	1422
AB800582	uncultured archaeon	Japan:Shimokita Penninsula offshore	Ocean drilling core sample	Archaea/Asgardaeota/Lokiarchaeia	1422
AB800583	uncultured archaeon	Japan:Shimokita Penninsula offshore	Ocean drilling core sample	Archaea/Asgardaeota/Lokiarchaeia	1421
AB800584	uncultured archaeon	Japan:Shimokita Penninsula offshore	Ocean drilling core sample	Archaea/Asgardaeota/Lokiarchaeia	1422
AB800585	uncultured archaeon	Japan:Shimokita Penninsula offshore	Ocean drilling core sample	Archaea/Asgardaeota/Lokiarchaeia	1422
AB800586	uncultured archaeon	Japan:Shimokita Penninsula offshore	Ocean drilling core sample	Archaea/Asgardaeota/Lokiarchaeia	1422
AB800587	uncultured archaeon	Japan:Shimokita Penninsula offshore	Ocean drilling core sample	Archaea/Asgardaeota/Lokiarchaeia	1422
AB800589	uncultured archaeon	Japan:Shimokita Penninsula offshore	Ocean drilling core sample	Archaea/Asgardaeota/Lokiarchaeia	1421
AB800590	uncultured archaeon	Japan:Shimokita Penninsula offshore	Ocean drilling core sample	Archaea/Asgardaeota/Lokiarchaeia	1421
AB800593	uncultured archaeon	Japan:Shimokita Penninsula offshore	Ocean drilling core sample	Archaea/Asgardaeota/Lokiarchaeia	1422
AB800594	uncultured archaeon	Japan:Shimokita Penninsula offshore	Ocean drilling core sample	Archaea/Asgardaeota/Lokiarchaeia	1422
AB800595	uncultured archaeon	Japan:Shimokita Penninsula offshore	Ocean drilling core sample	Archaea/Asgardaeota/Lokiarchaeia	1460
AB800596	uncultured archaeon	Japan:Shimokita Penninsula offshore	Ocean drilling core sample	Archaea/Asgardaeota/Lokiarchaeia	1460
AB800597	uncultured archaeon	Japan:Shimokita Penninsula offshore	Ocean drilling core sample	Archaea/Asgardaeota/Lokiarchaeia	1422
AB800598	uncultured archaeon	Japan:Shimokita Penninsula offshore	Ocean drilling core sample	Archaea/Asgardaeota/Lokiarchaeia	1422
AB800599	uncultured archaeon	Japan:Shimokita Penninsula offshore	Ocean drilling core sample	Archaea/Asgardaeota/Lokiarchaeia	1423
AB800600	uncultured archaeon	Japan:Shimokita Penninsula offshore	Ocean drilling core sample	Archaea/Asgardaeota/Lokiarchaeia	1423
AB800601	uncultured archaeon	Japan:Shimokita Penninsula offshore	Ocean drilling core sample	Archaea/Asgardaeota/Lokiarchaeia	1422
AB800602	uncultured archaeon	Japan:Shimokita Penninsula offshore	Ocean drilling core sample	Archaea/Asgardaeota/Lokiarchaeia	1422
AB800603	uncultured archaeon	Japan:Shimokita Penninsula offshore	Ocean drilling core sample	Archaea/Asgardaeota/Lokiarchaeia	1420
AB800605	uncultured archaeon	Japan:Shimokita Penninsula offshore	Ocean drilling core sample	Archaea/Asgardaeota/Lokiarchaeia	1421
AB800606	uncultured archaeon	Japan:Shimokita Penninsula offshore	Ocean drilling core sample	Archaea/Asgardaeota/Lokiarchaeia	1421
AB800607	uncultured archaeon	Japan:Shimokita Penninsula offshore	Ocean drilling core sample	Archaea/Asgardaeota/Lokiarchaeia	1465
AB800608	uncultured archaeon	Japan:Shimokita Penninsula offshore	Ocean drilling core sample	Archaea/Asgardaeota/Lokiarchaeia	1422
AB800609	uncultured archaeon	Japan:Shimokita Penninsula offshore	Ocean drilling core sample	Archaea/Asgardaeota/Lokiarchaeia	1422
AB800610	uncultured archaeon	Japan:Shimokita Penninsula offshore	Ocean drilling core sample	Archaea/Asgardaeota/Lokiarchaeia	1450
AB800612	uncultured archaeon	Japan:Shimokita Penninsula offshore	Ocean drilling core sample	Archaea/Asgardaeota/Lokiarchaeia	1422
AB800613	uncultured archaeon	Japan:Shimokita Penninsula offshore	Ocean drilling core sample	Archaea/Asgardaeota/Lokiarchaeia	1422
AB800616	uncultured archaeon	Japan:Shimokita Penninsula offshore	Ocean drilling core sample	Archaea/Asgardaeota/Lokiarchaeia	1429
AB800617	uncultured archaeon	Japan:Shimokita Penninsula offshore	Ocean drilling core sample	Archaea/Asgardaeota/Lokiarchaeia	1422
AB800618	uncultured archaeon	Japan:Shimokita Penninsula offshore	Ocean drilling core sample	Archaea/Asgardaeota/Lokiarchaeia	1422
AB800621	uncultured archaeon	Japan:Shimokita Penninsula offshore	Ocean drilling core sample	Archaea/Asgardaeota/Lokiarchaeia	1422
AB800622	uncultured archaeon	Japan:Shimokita Penninsula offshore	Ocean drilling core sample	Archaea/Asgardaeota/Lokiarchaeia	1422
AF412942	uncultured crenarchaeote			Archaea/Asgardaeota/Lokiarchaeia	1398
AF412944	uncultured crenarchaeote			Archaea/Asgardaeota/Lokiarchaeia	1321
AJ578127	uncultured archaeon	Ukraine:Black Sea	microbial mat	Archaea/Asgardaeota/Lokiarchaeia	1366
AJ578127	uncultured archaeon	Ukraine:Black Sea	microbial mat	Archaea/Asgardaeota/Lokiarchaeia	1366
AJ578142	uncultured archaeon	Ukraine:Black Sea	microbial mat	Archaea/Asgardaeota/Lokiarchaeia	1368
AJ578144	uncultured archaeon	Ukraine:Black Sea	microbial mat	Archaea/Asgardaeota/Lokiarchaeia	1427
AY133348	uncultured archaeon		coastal Antarctic sediment	Archaea/Asgardaeota/Heimdallarchaeia	992	classified as Heimdall in SILVA, Loki after alignment optimization & RAxML tree
AY454593	uncultured crenarchaeote	Brazil	brackish end of the Santos-Sao Vicente estuary (site 4)	Archaea/Asgardaeota/Lokiarchaeia	1043
AY592005	uncultured archaeon		Kazan mud volcano, Eastern Mediterranean, 1673m water depth: isolated from sediment layer 6-22 cm	Archaea/Asgardaeota/Lokiarchaeia	1218
AY592233	uncultured archaeon		Amsterdam mud volcano, Eastern Mediterranean, 1995m water depth: isolated from sediment layer 0-14 cm	Archaea/Asgardaeota/Lokiarchaeia	1253
AY592235	uncultured archaeon		Amsterdam mud volcano, Eastern Mediterranean, 1995m water depth: isolated from sediment layer 0-14 cm	Archaea/Asgardaeota/Lokiarchaeia	1278
AY592236	uncultured archaeon		Amsterdam mud volcano, Eastern Mediterranean, 1995m water depth: isolated from sediment layer 0-14 cm	Archaea/Asgardaeota/Lokiarchaeia	1239
AY592241	uncultured archaeon		Amsterdam mud volcano, Eastern Mediterranean, 1995m water depth: isolated from sediment layer 0-14 cm	Archaea/Asgardaeota/Lokiarchaeia	1272
AY592242	uncultured archaeon		Amsterdam mud volcano, Eastern Mediterranean, 1995m water depth: isolated from sediment layer 0-14 cm	Archaea/Asgardaeota/Lokiarchaeia	1261
AY592464	uncultured archaeon		Napoli mud volcano, Eastern Mediterranean, 1910m water depth: isolated from sediment layer 0-8 cm	Archaea/Asgardaeota/Lokiarchaeia	1209
AY592497	uncultured archaeon		Napoli mud volcano, Eastern Mediterranean, 1910m water depth: isolated from sediment layer 8-18 cm	Archaea/Asgardaeota/Lokiarchaeia	1264
AY592501	uncultured archaeon		Napoli mud volcano, Eastern Mediterranean, 1910m water depth: isolated from sediment layer 8-18 cm	Archaea/Asgardaeota/Lokiarchaeia	1237
AY592502	uncultured archaeon		Napoli mud volcano, Eastern Mediterranean, 1910m water depth: isolated from sediment layer 8-18 cm	Archaea/Asgardaeota/Lokiarchaeia	1298
AY592503	uncultured archaeon		Napoli mud volcano, Eastern Mediterranean, 1910m water depth: isolated from sediment layer 8-18 cm	Archaea/Asgardaeota/Lokiarchaeia	1143
AY835411	uncultured archaeon		hydrothermal sediment	Archaea/Asgardaeota/Lokiarchaeia	1460
DQ058814	uncultured archaeon		marine sediment	Archaea/Asgardaeota/Lokiarchaeia	1353
DQ397349	uncultured archaeon	Mexico:Baja California Sur	hypersaline microbial mat: Guerrero Negro	Archaea/Asgardaeota/Lokiarchaeia	1273
DQ522936	uncultured archaeon	USA:Alaska, Skan Bay	marine sediment	Archaea/Asgardaeota/Lokiarchaeia	1378
DQ522942	uncultured archaeon	USA:Alaska, Skan Bay	marine sediment	Archaea/Asgardaeota/Lokiarchaeia	1383
EF687551	uncultured archaeon		sediment underneath a sulfide-oxidizing mat, Chefren mud volcano, Nile Deep Sea Fan, Eastern Mediterranean	Archaea/Asgardaeota/Lokiarchaeia	1333
EU731577	uncultured Methanococcoides sp.	Mexico:Baja California Sur	hypersaline microbial mat: Guerrero Negro pond 4 near 5	Archaea/Euryarchaeota/Methanomicrobia/Methanosarcinales/Methanosarcinaceae/Methanohalophilus	1270	putative chimera, pintail=0
EU731651	uncultured crenarchaeote	Mexico:Baja California Sur	hypersaline microbial mat: Guerrero Negro pond 4 near 5	Archaea/Asgardaeota/Lokiarchaeia	1291
EU731662	uncultured crenarchaeote	Mexico:Baja California Sur	hypersaline microbial mat: Guerrero Negro pond 4 near 5	Archaea/Asgardaeota/Lokiarchaeia	1208
EU731667	uncultured crenarchaeote	Mexico:Baja California Sur	hypersaline microbial mat: Guerrero Negro pond 4 near 5	Archaea/Asgardaeota/Lokiarchaeia	1099
EU731670	uncultured crenarchaeote	Mexico:Baja California Sur	hypersaline microbial mat: Guerrero Negro pond 4 near 5	Archaea/Asgardaeota/Lokiarchaeia	1229
EU731672	uncultured crenarchaeote	Mexico:Baja California Sur	hypersaline microbial mat: Guerrero Negro pond 4 near 5	Archaea/Asgardaeota/Lokiarchaeia	1245
EU731691	uncultured crenarchaeote	Mexico:Baja California Sur	hypersaline microbial mat: Guerrero Negro pond 4 near 5	Archaea/Asgardaeota/Lokiarchaeia	1249
EU731697	uncultured crenarchaeote	Mexico:Baja California Sur	hypersaline microbial mat: Guerrero Negro pond 4 near 5	Archaea/Asgardaeota/Lokiarchaeia	1172
EU731703	uncultured crenarchaeote	Mexico:Baja California Sur	hypersaline microbial mat: Guerrero Negro pond 4 near 5	Archaea/Asgardaeota/Lokiarchaeia	1236
EU731712	uncultured crenarchaeote	Mexico:Baja California Sur	hypersaline microbial mat: Guerrero Negro pond 4 near 5	Archaea/Asgardaeota/Lokiarchaeia	1242
EU731714	uncultured crenarchaeote	Mexico:Baja California Sur	hypersaline microbial mat: Guerrero Negro pond 4 near 5	Archaea/Asgardaeota/Lokiarchaeia	1247
EU731717	uncultured crenarchaeote	Mexico:Baja California Sur	hypersaline microbial mat: Guerrero Negro pond 4 near 5	Archaea/Asgardaeota/Lokiarchaeia	1254
EU731721	uncultured crenarchaeote	Mexico:Baja California Sur	hypersaline microbial mat: Guerrero Negro pond 4 near 5	Archaea/Asgardaeota/Lokiarchaeia	1289
EU731730	uncultured crenarchaeote	Mexico:Baja California Sur	hypersaline microbial mat: Guerrero Negro pond 4 near 5	Archaea/Asgardaeota/Lokiarchaeia	1080
EU731739	uncultured crenarchaeote	Mexico:Baja California Sur	hypersaline microbial mat: Guerrero Negro pond 4 near 5	Archaea/Asgardaeota/Lokiarchaeia	1183
EU731742	uncultured crenarchaeote	Mexico:Baja California Sur	hypersaline microbial mat: Guerrero Negro pond 4 near 5	Archaea/Asgardaeota/Lokiarchaeia	1271
EU731750	uncultured crenarchaeote	Mexico:Baja California Sur	hypersaline microbial mat: Guerrero Negro pond 4 near 5	Archaea/Asgardaeota/Lokiarchaeia	1237
EU731759	uncultured crenarchaeote	Mexico:Baja California Sur	hypersaline microbial mat: Guerrero Negro pond 4 near 5	Archaea/Asgardaeota/Lokiarchaeia	1245
EU731761	uncultured crenarchaeote	Mexico:Baja California Sur	hypersaline microbial mat: Guerrero Negro pond 4 near 5	Archaea/Asgardaeota/Lokiarchaeia	1259
EU731769	uncultured crenarchaeote	Mexico:Baja California Sur	hypersaline microbial mat: Guerrero Negro pond 4 near 5	Archaea/Asgardaeota/Lokiarchaeia	1257
EU731774	uncultured crenarchaeote	Mexico:Baja California Sur	hypersaline microbial mat: Guerrero Negro pond 4 near 5	Archaea/Asgardaeota/Lokiarchaeia	1207
EU731798	uncultured crenarchaeote	Mexico:Baja California Sur	hypersaline microbial mat: Guerrero Negro pond 4 near 5	Archaea/Asgardaeota/Lokiarchaeia	1231
EU731801	uncultured crenarchaeote	Mexico:Baja California Sur	hypersaline microbial mat: Guerrero Negro pond 4 near 5	Archaea/Asgardaeota/Lokiarchaeia	1351
EU731803	uncultured crenarchaeote	Mexico:Baja California Sur	hypersaline microbial mat: Guerrero Negro pond 4 near 5	Archaea/Asgardaeota/Lokiarchaeia	1344
EU731813	uncultured crenarchaeote	Mexico:Baja California Sur	hypersaline microbial mat: Guerrero Negro pond 4 near 5	Archaea/Asgardaeota/Lokiarchaeia	1254
EU731815	uncultured crenarchaeote	Mexico:Baja California Sur	hypersaline microbial mat: Guerrero Negro pond 4 near 5	Archaea/Asgardaeota/Lokiarchaeia	1250
EU731825	uncultured crenarchaeote	Mexico:Baja California Sur	hypersaline microbial mat: Guerrero Negro pond 4 near 5	Archaea/Asgardaeota/Lokiarchaeia	1174
EU731826	uncultured crenarchaeote	Mexico:Baja California Sur	hypersaline microbial mat: Guerrero Negro pond 4 near 5	Archaea/Asgardaeota/Lokiarchaeia	1273
EU731840	uncultured crenarchaeote	Mexico:Baja California Sur	hypersaline microbial mat: Guerrero Negro pond 4 near 5	Archaea/Asgardaeota/Lokiarchaeia	1268
EU731843	uncultured crenarchaeote	Mexico:Baja California Sur	hypersaline microbial mat: Guerrero Negro pond 4 near 5	Archaea/Asgardaeota/Lokiarchaeia	1174
EU731844	uncultured crenarchaeote	Mexico:Baja California Sur	hypersaline microbial mat: Guerrero Negro pond 4 near 5	Archaea/Asgardaeota/Lokiarchaeia	1027
EU731851	uncultured crenarchaeote	Mexico:Baja California Sur	hypersaline microbial mat: Guerrero Negro pond 4 near 5	Archaea/Asgardaeota/Lokiarchaeia	1241
EU731862	uncultured crenarchaeote	Mexico:Baja California Sur	hypersaline microbial mat: Guerrero Negro pond 4 near 5	Archaea/Asgardaeota/Lokiarchaeia	1256
EU731865	uncultured crenarchaeote	Mexico:Baja California Sur	hypersaline microbial mat: Guerrero Negro pond 4 near 5	Archaea/Asgardaeota/Lokiarchaeia	1175
EU731867	uncultured crenarchaeote	Mexico:Baja California Sur	hypersaline microbial mat: Guerrero Negro pond 4 near 5	Archaea/Asgardaeota/Lokiarchaeia	1237
EU731880	uncultured crenarchaeote	Mexico:Baja California Sur	hypersaline microbial mat: Guerrero Negro pond 4 near 5	Archaea/Asgardaeota/Lokiarchaeia	1190
EU731895	uncultured crenarchaeote	Mexico:Baja California Sur	hypersaline microbial mat: Guerrero Negro pond 4 near 5	Archaea/Asgardaeota/Lokiarchaeia	1231
EU731905	uncultured crenarchaeote	Mexico:Baja California Sur	hypersaline microbial mat: Guerrero Negro pond 4 near 5	Archaea/Asgardaeota/Lokiarchaeia	1269
EU731906	uncultured crenarchaeote	Mexico:Baja California Sur	hypersaline microbial mat: Guerrero Negro pond 4 near 5	Archaea/Asgardaeota/Lokiarchaeia	1249
EU731928	uncultured crenarchaeote	Mexico:Baja California Sur	hypersaline microbial mat: Guerrero Negro pond 4 near 5	Archaea/Asgardaeota/Lokiarchaeia	1268
EU731945	uncultured crenarchaeote	Mexico:Baja California Sur	hypersaline microbial mat: Guerrero Negro pond 4 near 5	Archaea/Asgardaeota/Lokiarchaeia	1036
EU731946	uncultured crenarchaeote	Mexico:Baja California Sur	hypersaline microbial mat: Guerrero Negro pond 4 near 5	Archaea/Asgardaeota/Lokiarchaeia	1249
EU731948	uncultured crenarchaeote	Mexico:Baja California Sur	hypersaline microbial mat: Guerrero Negro pond 4 near 5	Archaea/Asgardaeota/Lokiarchaeia	1271
EU731961	uncultured crenarchaeote	Mexico:Baja California Sur	hypersaline microbial mat: Guerrero Negro pond 4 near 5	Archaea/Asgardaeota/Lokiarchaeia	1242
EU731967	uncultured crenarchaeote	Mexico:Baja California Sur	hypersaline microbial mat: Guerrero Negro pond 4 near 5	Archaea/Asgardaeota/Lokiarchaeia	1269
EU731975	uncultured crenarchaeote	Mexico:Baja California Sur	hypersaline microbial mat: Guerrero Negro pond 4 near 5	Archaea/Asgardaeota/Lokiarchaeia	1059
EU731977	uncultured crenarchaeote	Mexico:Baja California Sur	hypersaline microbial mat: Guerrero Negro pond 4 near 5	Archaea/Asgardaeota/Lokiarchaeia	1006
EU731987	uncultured crenarchaeote	Mexico:Baja California Sur	hypersaline microbial mat: Guerrero Negro pond 4 near 5	Archaea/Asgardaeota/Lokiarchaeia	1274
EU731988	uncultured crenarchaeote	Mexico:Baja California Sur	hypersaline microbial mat: Guerrero Negro pond 4 near 5	Archaea/Asgardaeota/Lokiarchaeia	1227
EU731989	uncultured crenarchaeote	Mexico:Baja California Sur	hypersaline microbial mat: Guerrero Negro pond 4 near 5	Archaea/Asgardaeota/Lokiarchaeia	1232
EU731992	uncultured crenarchaeote	Mexico:Baja California Sur	hypersaline microbial mat: Guerrero Negro pond 4 near 5	Archaea/Asgardaeota/Lokiarchaeia	1252
EU731994	uncultured crenarchaeote	Mexico:Baja California Sur	hypersaline microbial mat: Guerrero Negro pond 4 near 5	Archaea/Asgardaeota/Lokiarchaeia	1239
EU731995	uncultured crenarchaeote	Mexico:Baja California Sur	hypersaline microbial mat: Guerrero Negro pond 4 near 5	Archaea/Asgardaeota/Lokiarchaeia	1194
EU731996	uncultured crenarchaeote	Mexico:Baja California Sur	hypersaline microbial mat: Guerrero Negro pond 4 near 5	Archaea/Asgardaeota/Lokiarchaeia	1227
EU732019	uncultured crenarchaeote	Mexico:Baja California Sur	hypersaline microbial mat: Guerrero Negro pond 4 near 5	Archaea/Asgardaeota/Lokiarchaeia	1239
EU732021	uncultured crenarchaeote	Mexico:Baja California Sur	hypersaline microbial mat: Guerrero Negro pond 4 near 5	Archaea/Asgardaeota/Lokiarchaeia	1269
EU732023	uncultured crenarchaeote	Mexico:Baja California Sur	hypersaline microbial mat: Guerrero Negro pond 4 near 5	Archaea/Asgardaeota/Lokiarchaeia	1228
EU732030	uncultured crenarchaeote	Mexico:Baja California Sur	hypersaline microbial mat: Guerrero Negro pond 4 near 5	Archaea/Asgardaeota/Lokiarchaeia	1249
FJ477318	uncultured archaeon	Tanzania:Mtoni creek	mangrove sediment	Archaea/Asgardaeota/Lokiarchaeia	1366
FJ649526	uncultured archaeon		Amsterdam Mud Volcano sapropel sediment, East Mediterranean Sea	Archaea/Asgardaeota/Lokiarchaeia	1460
FJ649533	uncultured archaeon		Amsterdam Mud Volcano sapropel sediment, East Mediterranean Sea	Archaea/Asgardaeota/Lokiarchaeia	1460
FJ655658	uncultured archaeon		salt marsh sediment	Archaea/Asgardaeota/Lokiarchaeia	1422
FN428820	uncultured archaeon	Denmark:Aarhus Bay	brackish-marine sediments	Archaea/Asgardaeota/Lokiarchaeia	1366
FN428823	uncultured archaeon	Denmark:Aarhus Bay	brackish-marine sediments	Archaea/Asgardaeota/Lokiarchaeia	1366
GU363076	uncultured archaeon		marine sediment from the South China Sea	Archaea/Crenarchaeota/Bathyarchaeia	1289	putative chimera, pintail=20
GU363080	uncultured archaeon		marine sediment from the South China Sea	Archaea/Asgardaeota/Lokiarchaeia	1192
GU363089	uncultured archaeon		marine sediment from the South China Sea	Archaea/Asgardaeota/Lokiarchaeia	1336
GU553478	uncultured archaeon	Taiwan	subseafloor sediment at the Yung-An Ridge	Archaea/Asgardaeota/Lokiarchaeia	1424
GU553497	uncultured archaeon	Taiwan	subseafloor sediment at the Yung-An Ridge	Archaea/Asgardaeota/Lokiarchaeia	1422
GU553501	uncultured archaeon	Taiwan	subseafloor sediment at the Yung-An Ridge	Archaea/Asgardaeota/Lokiarchaeia	1422
GU553504	uncultured archaeon	Taiwan	subseafloor sediment at the Yung-An Ridge	Archaea/Asgardaeota/Lokiarchaeia	1424
GU553520	uncultured archaeon	Taiwan	subseafloor sediment at the Yung-An Ridge	Archaea/Asgardaeota/Lokiarchaeia	1425
GU553522	uncultured archaeon	Taiwan	subseafloor sediment at the Yung-An Ridge	Archaea/Asgardaeota/Lokiarchaeia	1446
GU553546	uncultured archaeon	Taiwan	subseafloor sediment at the Yung-An Ridge	Archaea/Asgardaeota/Lokiarchaeia	1424
GU553559	uncultured archaeon	Taiwan	subseafloor sediment at the Yung-An Ridge	Archaea/Asgardaeota/Lokiarchaeia	1423
GU553640	uncultured archaeon	Taiwan	subseafloor sediment at the Yung-An Ridge	Archaea/Asgardaeota/Lokiarchaeia	1421
GU553644	uncultured archaeon	Taiwan	subseafloor sediment at the Yung-An Ridge	Archaea/Asgardaeota/Lokiarchaeia	1422
GU553645	uncultured archaeon	Taiwan	subseafloor sediment at the Yung-An Ridge	Archaea/Asgardaeota/Lokiarchaeia	1426
GU553650	uncultured archaeon	Taiwan	subseafloor sediment at the Yung-An Ridge	Archaea/Asgardaeota/Lokiarchaeia	1425
GU553813	uncultured archaeon	Taiwan	bottom seawater at the Yung-An Ridge	Archaea/Asgardaeota/Lokiarchaeia	1445
HM480258	uncultured crenarchaeote	Kiribati:Kiritimati, Lake 21	hypersaline microbial mat	Archaea/Asgardaeota/Lokiarchaeia	1433
HM480259	uncultured crenarchaeote	Kiribati:Kiritimati, Lake 21	hypersaline microbial mat	Archaea/Asgardaeota/Lokiarchaeia	1391
HQ588670	uncultured archaeon	Mediterranean Sea:East Mediterranean Sea	Amsterdam mud volcano sediment	Archaea/Asgardaeota/Lokiarchaeia	1459
HQ700683	uncultured crenarchaeote		marine sediment	Archaea/Asgardaeota/Lokiarchaeia	1458
JF935157	uncultured crenarchaeote	Papua New Guinea:Ambitle Island, Kapkai	hot spring sediment	Archaea/Asgardaeota/Lokiarchaeia	1211
JN123610	uncultured archaeon	Taiwan	subseafloor sediment at the Tainan Ridge	Archaea/Asgardaeota/Lokiarchaeia	1433
JN123620	uncultured archaeon	Taiwan	subseafloor sediment at the Tainan Ridge	Archaea/Asgardaeota/Lokiarchaeia	1420
JN123623	uncultured archaeon	Taiwan	subseafloor sediment at the Tainan Ridge	Archaea/Asgardaeota/Lokiarchaeia	1421
JN123624	uncultured archaeon	Taiwan	subseafloor sediment at the Tainan Ridge	Archaea/Asgardaeota/Lokiarchaeia	1424
JN123635	uncultured archaeon	Taiwan	subseafloor sediment at the Tainan Ridge	Archaea/Asgardaeota/Lokiarchaeia	1422
JN123646	uncultured archaeon	Taiwan	subseafloor sediment at the Tainan Ridge	Archaea/Asgardaeota/Lokiarchaeia	1424
JN123676	uncultured archaeon	Taiwan	subseafloor sediment at the Tainan Ridge	Archaea/Asgardaeota/Lokiarchaeia	1425
JN123677	uncultured archaeon	Taiwan	subseafloor sediment at the Tainan Ridge	Archaea/Asgardaeota/Lokiarchaeia	1423
JN123679	uncultured archaeon	Taiwan	subseafloor sediment at the Tainan Ridge	Archaea/Asgardaeota/Lokiarchaeia	1431
JN123681	uncultured archaeon	Taiwan	subseafloor sediment at the Tainan Ridge	Archaea/Asgardaeota/Lokiarchaeia	1423
JN123682	uncultured archaeon	Taiwan	subseafloor sediment at the Tainan Ridge	Archaea/Asgardaeota/Lokiarchaeia	1425
JN123686	uncultured archaeon	Taiwan	subseafloor sediment at the Tainan Ridge	Archaea/Asgardaeota/Lokiarchaeia	1427
JN123687	uncultured archaeon	Taiwan	subseafloor sediment at the Tainan Ridge	Archaea/Asgardaeota/Lokiarchaeia	1429
JN123688	uncultured archaeon	Taiwan	subseafloor sediment at the Tainan Ridge	Archaea/Asgardaeota/Lokiarchaeia	1424
JN123694	uncultured archaeon	Taiwan	subseafloor sediment at the Tainan Ridge	Archaea/Asgardaeota/Lokiarchaeia	1423
JN123695	uncultured archaeon	Taiwan	subseafloor sediment at the Tainan Ridge	Archaea/Asgardaeota/Lokiarchaeia	1420
JN123699	uncultured archaeon	Taiwan	subseafloor sediment at the Tainan Ridge	Archaea/Asgardaeota/Lokiarchaeia	1423
JN123700	uncultured archaeon	Taiwan	subseafloor sediment at the Tainan Ridge	Archaea/Asgardaeota/Lokiarchaeia	1423
JN123704	uncultured archaeon	Taiwan	subseafloor sediment at the Tainan Ridge	Archaea/Asgardaeota/Lokiarchaeia	1423
JN123705	uncultured archaeon	Taiwan	subseafloor sediment at the Tainan Ridge	Archaea/Asgardaeota/Lokiarchaeia	1423
JN123729	uncultured archaeon	Taiwan	subseafloor sediment at the Tainan Ridge	Archaea/Asgardaeota/Lokiarchaeia	1424
JN123730	uncultured archaeon	Taiwan	subseafloor sediment at the Tainan Ridge	Archaea/Asgardaeota/Lokiarchaeia	1467
JN123731	uncultured archaeon	Taiwan	subseafloor sediment at the Tainan Ridge	Archaea/Asgardaeota/Lokiarchaeia	1422
JN123734	uncultured archaeon	Taiwan	subseafloor sediment at the Tainan Ridge	Archaea/Asgardaeota/Lokiarchaeia	1442
JN408855	uncultured archaeon	India:Kadinamkulam backwater, Kerala	soil from coconut husk retting zone in the Kadinamkulam backwater	Archaea/Asgardaeota/Lokiarchaeia	1315
JN408864	uncultured archaeon	India:Kadinamkulam backwater, Kerala	soil from coconut husk retting zone in the Kadinamkulam backwater	Archaea/Asgardaeota/Lokiarchaeia	1379
JN811695	uncultured archaeon		mud volcano	Archaea/Asgardaeota/Lokiarchaeia	1363
JQ815943	uncultured archaeon	Taiwan	subseafloor sediment at the Deep Basin	Archaea/Asgardaeota/Lokiarchaeia	1422
JQ815962	uncultured archaeon	Taiwan	subseafloor sediment at the Deep Basin	Archaea/Asgardaeota/Lokiarchaeia	1423
JQ815970	uncultured archaeon	Taiwan	subseafloor sediment at the Deep Basin	Archaea/Asgardaeota/Lokiarchaeia	1423
JQ815979	uncultured archaeon	Taiwan	subseafloor sediment at the Deep Basin	Archaea/Asgardaeota/Lokiarchaeia	1468
JQ815982	uncultured archaeon	Taiwan	subseafloor sediment at the Deep Basin	Archaea/Asgardaeota/Lokiarchaeia	1423
JQ816017	uncultured archaeon	Taiwan	subseafloor sediment at the Deep Basin	Archaea/Asgardaeota/Lokiarchaeia	1423
JQ816026	uncultured archaeon	Taiwan	subseafloor sediment at the Deep Basin	Archaea/Asgardaeota/Lokiarchaeia	1422
JQ816043	uncultured archaeon	Taiwan	subseafloor sediment at the Deep Basin	Archaea/Asgardaeota/Lokiarchaeia	1422
JQ816376	uncultured archaeon	Taiwan	subseafloor sediment at the Fangliao Canyon	Archaea/Asgardaeota/Lokiarchaeia	1423
JQ816543	uncultured archaeon	Taiwan	subseafloor sediment at the Yung-An Ridge	Archaea/Asgardaeota/Lokiarchaeia	1441
JQ816551	uncultured archaeon	Taiwan	subseafloor sediment at the Yung-An Ridge	Archaea/Asgardaeota/Lokiarchaeia	1441
JQ817056	uncultured archaeon	Taiwan	subseafloor sediment at the Good Weather Ridge	Archaea/Asgardaeota/Lokiarchaeia	1423
JQ817216	uncultured archaeon	Taiwan	subseafloor sediment at the Formosa Ridge	Archaea/Asgardaeota/Lokiarchaeia	1423
JQ817233	uncultured archaeon	Taiwan	subseafloor sediment at the Formosa Ridge	Archaea/Asgardaeota/Lokiarchaeia	1423
JQ817237	uncultured archaeon	Taiwan	subseafloor sediment at the Formosa Ridge	Archaea/Asgardaeota/Lokiarchaeia	1423
JQ817239	uncultured archaeon	Taiwan	subseafloor sediment at the Formosa Ridge	Archaea/Asgardaeota/Lokiarchaeia	1423
JQ817241	uncultured archaeon	Taiwan	subseafloor sediment at the Formosa Ridge	Archaea/Asgardaeota/Lokiarchaeia	1423
JQ817254	uncultured archaeon	Taiwan	subseafloor sediment at the Formosa Ridge	Archaea/Asgardaeota/Lokiarchaeia	1423
JQ817264	uncultured archaeon	Taiwan	subseafloor sediment at the Formosa Ridge	Archaea/Asgardaeota/Lokiarchaeia	1423
JQ817273	uncultured archaeon	Taiwan	subseafloor sediment at the Formosa Ridge	Archaea/Asgardaeota/Lokiarchaeia	1423
JQ817298	uncultured archaeon	Taiwan	subseafloor sediment at the Formosa Ridge	Archaea/Asgardaeota/Lokiarchaeia	1422
JQ817301	uncultured archaeon	Taiwan	subseafloor sediment at the Formosa Ridge	Archaea/Asgardaeota/Lokiarchaeia	1422
JQ817326	uncultured archaeon	Taiwan	subseafloor sediment at the Formosa Ridge	Archaea/Asgardaeota/Lokiarchaeia	1422
JQ817340	uncultured archaeon	Taiwan	subseafloor sediment at the Formosa Ridge	Archaea/Asgardaeota/Heimdallarchaeia	963	classified as Heimdall in SILVA, Loki after alignment optimization & RAxML tree
JQ817341	uncultured archaeon	Taiwan	subseafloor sediment at the Formosa Ridge	Archaea/Asgardaeota/Lokiarchaeia	1422
JQ817345	uncultured archaeon	Taiwan	subseafloor sediment at the Formosa Ridge	Archaea/Asgardaeota/Lokiarchaeia	1422
JQ817346	uncultured archaeon	Taiwan	subseafloor sediment at the Formosa Ridge	Archaea/Asgardaeota/Lokiarchaeia	1422
JQ817347	uncultured archaeon	Taiwan	subseafloor sediment at the Formosa Ridge	Archaea/Asgardaeota/Lokiarchaeia	1422
JQ817348	uncultured archaeon	Taiwan	subseafloor sediment at the Formosa Ridge	Archaea/Asgardaeota/Lokiarchaeia	1423
JQ817508	uncultured archaeon	Taiwan	subseafloor sediment at the Kaoping Canyon	Archaea/Asgardaeota/Lokiarchaeia	1423
JQ817523	uncultured archaeon	Taiwan	subseafloor sediment at the Kaoping Canyon	Archaea/Asgardaeota/Lokiarchaeia	1468
JQ817524	uncultured archaeon	Taiwan	subseafloor sediment at the Kaoping Canyon	Archaea/Asgardaeota/Lokiarchaeia	1423
JQ817542	uncultured archaeon	Taiwan	subseafloor sediment at the Kaoping Canyon	Archaea/Asgardaeota/Lokiarchaeia	1424
JQ817576	uncultured archaeon	Taiwan	subseafloor sediment at the Kaoping Canyon	Archaea/Asgardaeota/Lokiarchaeia	1422
JQ817580	uncultured archaeon	Taiwan	subseafloor sediment at the Kaoping Canyon	Archaea/Asgardaeota/Lokiarchaeia	1423
JQ817602	uncultured archaeon	Taiwan	subseafloor sediment at the Kaoping Canyon	Archaea/Asgardaeota/Lokiarchaeia	1423
JQ817610	uncultured archaeon	Taiwan	subseafloor sediment at the Kaoping Canyon	Archaea/Asgardaeota/Lokiarchaeia	1424
JQ817614	uncultured archaeon	Taiwan	subseafloor sediment at the Kaoping Canyon	Archaea/Asgardaeota/Lokiarchaeia	1423
JQ817621	uncultured archaeon	Taiwan	subseafloor sediment at the Kaoping Canyon	Archaea/Asgardaeota/Lokiarchaeia	1422
JQ817642	uncultured archaeon	Taiwan	subseafloor sediment at the Kaoping Canyon	Archaea/Asgardaeota/Lokiarchaeia	1421
JQ817866	uncultured archaeon	Taiwan	subseafloor sediment at the Tainan Slope	Archaea/Asgardaeota/Lokiarchaeia	1350
JQ817935	uncultured archaeon	Taiwan	subseafloor sediment at the Tainan Slope	Archaea/Asgardaeota/Lokiarchaeia	1422
JQ817965	uncultured archaeon	Taiwan	subseafloor sediment at the Tainan Slope	Archaea/Asgardaeota/Lokiarchaeia	1422
JQ989358	uncultured archaeon	Taiwan	subseafloor sediment at the Good Weather Ridge	Archaea/Asgardaeota/Lokiarchaeia	1472
JQ989376	uncultured archaeon	Taiwan	subseafloor sediment at the Good Weather Ridge	Archaea/Asgardaeota/Lokiarchaeia	1423
JQ989390	uncultured archaeon	Taiwan	subseafloor sediment at the Good Weather Ridge	Archaea/Asgardaeota/Lokiarchaeia	1424
JQ989392	uncultured archaeon	Taiwan	subseafloor sediment at the Good Weather Ridge	Archaea/Asgardaeota/Lokiarchaeia	1423
JQ989401	uncultured archaeon	Taiwan	subseafloor sediment at the Good Weather Ridge	Archaea/Asgardaeota/Lokiarchaeia	1424
JQ989406	uncultured archaeon	Taiwan	subseafloor sediment at the Good Weather Ridge	Archaea/Asgardaeota/Lokiarchaeia	1421
JQ989413	uncultured archaeon	Taiwan	subseafloor sediment at the Good Weather Ridge	Archaea/Asgardaeota/Lokiarchaeia	1437
JQ989420	uncultured archaeon	Taiwan	subseafloor sediment at the Good Weather Ridge	Archaea/Asgardaeota/Lokiarchaeia	1458
JQ989438	uncultured archaeon	Taiwan	subseafloor sediment at the Good Weather Ridge	Archaea/Asgardaeota/Lokiarchaeia	1442
JQ989441	uncultured archaeon	Taiwan	subseafloor sediment at the Good Weather Ridge	Archaea/Asgardaeota/Lokiarchaeia	1437
JQ989443	uncultured archaeon	Taiwan	subseafloor sediment at the Good Weather Ridge	Archaea/Asgardaeota/Lokiarchaeia	1425
JQ989534	uncultured archaeon	Taiwan	subseafloor sediment at the 96 Ridge	Archaea/Asgardaeota/Lokiarchaeia	1421
JQ989538	uncultured archaeon	Taiwan	subseafloor sediment at the 96 Ridge	Archaea/Asgardaeota/Lokiarchaeia	1428
JQ989539	uncultured archaeon	Taiwan	subseafloor sediment at the 96 Ridge	Archaea/Asgardaeota/Lokiarchaeia	1403
JQ989541	uncultured archaeon	Taiwan	subseafloor sediment at the 96 Ridge	Archaea/Asgardaeota/Lokiarchaeia	1435
JQ989549	uncultured archaeon	Taiwan	subseafloor sediment at the 96 Ridge	Archaea/Asgardaeota/Lokiarchaeia	1437
JQ989560	uncultured archaeon	Taiwan	subseafloor sediment at the 96 Ridge	Archaea/Asgardaeota/Lokiarchaeia	1424
JQ989561	uncultured archaeon	Taiwan	subseafloor sediment at the 96 Ridge	Archaea/Asgardaeota/Lokiarchaeia	1422
JQ989569	uncultured archaeon	Taiwan	subseafloor sediment at the 96 Ridge	Archaea/Asgardaeota/Lokiarchaeia	1423
JQ989644	uncultured archaeon	Taiwan	subseafloor sediment at the KP-9	Archaea/Asgardaeota/Lokiarchaeia	1423
JQ989651	uncultured archaeon	Taiwan	subseafloor sediment at the KP-9	Archaea/Asgardaeota/Lokiarchaeia	1423
JQ989668	uncultured archaeon	Taiwan	subseafloor sediment at the KP-9	Archaea/Asgardaeota/Lokiarchaeia	1423
JQ989671	uncultured archaeon	Taiwan	subseafloor sediment at the KP-9	Archaea/Asgardaeota/Lokiarchaeia	1423
JQ989675	uncultured archaeon	Taiwan	subseafloor sediment at the KP-9	Archaea/Asgardaeota/Lokiarchaeia	1423
JQ989716	uncultured archaeon	Taiwan	subseafloor sediment at the KP-9	Archaea/Asgardaeota/Lokiarchaeia	1423
JQ989720	uncultured archaeon	Taiwan	subseafloor sediment at the KP-9	Archaea/Asgardaeota/Lokiarchaeia	1440
JQ989731	uncultured archaeon	Taiwan	subseafloor sediment at the KP-9	Archaea/Asgardaeota/Lokiarchaeia	1423
JQ989733	uncultured archaeon	Taiwan	subseafloor sediment at the KP-9	Archaea/Asgardaeota/Lokiarchaeia	1441
JQ989734	uncultured archaeon	Taiwan	subseafloor sediment at the KP-9	Archaea/Asgardaeota/Lokiarchaeia	1422
JQ989742	uncultured archaeon	Taiwan	subseafloor sediment at the KP-9	Archaea/Asgardaeota/Lokiarchaeia	1423
JQ989744	uncultured archaeon	Taiwan	subseafloor sediment at the KP-9	Archaea/Asgardaeota/Lokiarchaeia	1421
JQ989745	uncultured archaeon	Taiwan	subseafloor sediment at the KP-9	Archaea/Asgardaeota/Lokiarchaeia	1423
JQ989746	uncultured archaeon	Taiwan	subseafloor sediment at the KP-9	Archaea/Asgardaeota/Lokiarchaeia	1422
JQ989748	uncultured archaeon	Taiwan	subseafloor sediment at the KP-9	Archaea/Asgardaeota/Lokiarchaeia	1421
JQ989761	uncultured archaeon	Taiwan	subseafloor sediment at the KP-9	Archaea/Asgardaeota/Lokiarchaeia	1423
JX000667	uncultured archaeon	Taiwan	subseafloor sediment at the Deformation Front	Archaea/Asgardaeota/Lokiarchaeia	1423
JX000669	uncultured archaeon	Taiwan	subseafloor sediment at the Deformation Front	Archaea/Asgardaeota/Lokiarchaeia	1423
JX000673	uncultured archaeon	Taiwan	subseafloor sediment at the Deformation Front	Archaea/Asgardaeota/Lokiarchaeia	1423
JX000683	uncultured archaeon	Taiwan	subseafloor sediment at the Deformation Front	Archaea/Asgardaeota/Lokiarchaeia	1423
JX000686	uncultured archaeon	Taiwan	subseafloor sediment at the Deformation Front	Archaea/Asgardaeota/Lokiarchaeia	1424
JX000691	uncultured archaeon	Taiwan	subseafloor sediment at the Deformation Front	Archaea/Asgardaeota/Lokiarchaeia	1423
JX000696	uncultured archaeon	Taiwan	subseafloor sediment at the Deformation Front	Archaea/Asgardaeota/Lokiarchaeia	1421
JX000697	uncultured archaeon	Taiwan	subseafloor sediment at the Deformation Front	Archaea/Asgardaeota/Lokiarchaeia	1423
JX000698	uncultured archaeon	Taiwan	subseafloor sediment at the Deformation Front	Archaea/Asgardaeota/Lokiarchaeia	1425
JX000700	uncultured archaeon	Taiwan	subseafloor sediment at the Deformation Front	Archaea/Asgardaeota/Lokiarchaeia	1421
JX000701	uncultured archaeon	Taiwan	subseafloor sediment at the Deformation Front	Archaea/Asgardaeota/Lokiarchaeia	1423
JX000702	uncultured archaeon	Taiwan	subseafloor sediment at the Deformation Front	Archaea/Asgardaeota/Lokiarchaeia	1423
JX000708	uncultured archaeon	Taiwan	subseafloor sediment at the Deformation Front	Archaea/Asgardaeota/Lokiarchaeia	1471
JX000713	uncultured archaeon	Taiwan	subseafloor sediment at the Deformation Front	Archaea/Asgardaeota/Lokiarchaeia	1425
JX000715	uncultured archaeon	Taiwan	subseafloor sediment at the Deformation Front	Archaea/Asgardaeota/Lokiarchaeia	1422
JX000716	uncultured archaeon	Taiwan	subseafloor sediment at the Deformation Front	Archaea/Asgardaeota/Lokiarchaeia	1443
JX000723	uncultured archaeon	Taiwan	subseafloor sediment at the Deformation Front	Archaea/Asgardaeota/Lokiarchaeia	1423
JX000724	uncultured archaeon	Taiwan	subseafloor sediment at the Deformation Front	Archaea/Asgardaeota/Lokiarchaeia	1423
JX000732	uncultured archaeon	Taiwan	subseafloor sediment at the Deformation Front	Archaea/Asgardaeota/Lokiarchaeia	1423
JX000734	uncultured archaeon	Taiwan	subseafloor sediment at the Deformation Front	Archaea/Asgardaeota/Lokiarchaeia	1470
JX000737	uncultured archaeon	Taiwan	subseafloor sediment at the Deformation Front	Archaea/Asgardaeota/Lokiarchaeia	1423
JX000738	uncultured archaeon	Taiwan	subseafloor sediment at the Deformation Front	Archaea/Asgardaeota/Lokiarchaeia	1423
JX000744	uncultured archaeon	Taiwan	subseafloor sediment at the Deformation Front	Archaea/Asgardaeota/Lokiarchaeia	1423
JX000749	uncultured archaeon	Taiwan	subseafloor sediment at the Deformation Front	Archaea/Asgardaeota/Lokiarchaeia	1423
JX000757	uncultured archaeon	Taiwan	subseafloor sediment at the Deformation Front	Archaea/Asgardaeota/Lokiarchaeia	1424
JX000759	uncultured archaeon	Taiwan	subseafloor sediment at the Deformation Front	Archaea/Asgardaeota/Lokiarchaeia	1423
JX000760	uncultured archaeon	Taiwan	subseafloor sediment at the Deformation Front	Archaea/Asgardaeota/Lokiarchaeia	1442
JX000763	uncultured archaeon	Taiwan	subseafloor sediment at the Deformation Front	Archaea/Asgardaeota/Lokiarchaeia	1418
JX000766	uncultured archaeon	Taiwan	subseafloor sediment at the Deformation Front	Archaea/Asgardaeota/Lokiarchaeia	1423
JX000768	uncultured archaeon	Taiwan	subseafloor sediment at the Deformation Front	Archaea/Asgardaeota/Lokiarchaeia	1423
JX000789	uncultured archaeon	Taiwan	subseafloor sediment at the Deformation Front	Archaea/Asgardaeota/Lokiarchaeia	1449
JX000792	uncultured archaeon	Taiwan	subseafloor sediment at the Deformation Front	Archaea/Asgardaeota/Lokiarchaeia	1360
JX000802	uncultured archaeon	Taiwan	subseafloor sediment at the Deformation Front	Archaea/Asgardaeota/Lokiarchaeia	1070
JX000803	uncultured archaeon	Taiwan	subseafloor sediment at the Deformation Front	Archaea/Asgardaeota/Lokiarchaeia	1042
JX000810	uncultured archaeon	Taiwan	subseafloor sediment at the Deformation Front	Archaea/Asgardaeota/Lokiarchaeia	1315
JX000819	uncultured archaeon	Taiwan	subseafloor sediment at the Deformation Front	Archaea/Asgardaeota/Lokiarchaeia	1427
JX000827	uncultured archaeon	Taiwan	subseafloor sediment at the Deformation Front	Archaea/Asgardaeota/Lokiarchaeia	1331
JX000839	uncultured archaeon	Taiwan	subseafloor sediment at the Deformation Front	Archaea/Asgardaeota/Lokiarchaeia	1212
KP091038	uncultured archaeon		hydrothermal seep	Archaea/Asgardaeota/Lokiarchaeia	1461
KP091042	uncultured archaeon		hydrothermal seep	Archaea/Asgardaeota/Lokiarchaeia	1460
KP091060	uncultured archaeon		hydrothermal seep	Archaea/Asgardaeota/Lokiarchaeia	1448
KP091258	uncultured archaeon		hydrothermal seep	Archaea/Asgardaeota/Lokiarchaeia	1194
KP204826	uncultured archaeon		Orca Basin slope sediment	Archaea/Asgardaeota/Lokiarchaeia	1417
KP204832	uncultured archaeon		Orca Basin slope sediment	Archaea/Asgardaeota/Lokiarchaeia	1417
KU351219	uncultured archaeon	China:Sourth China Sea	Jiaolong cold seep	Archaea/Asgardaeota/Heimdallarchaeia	908	classified as Heimdall in SILVA, Loki after alignment optimization & RAxML tree
LAZR01059023.1	Marine sediment metagenome LCGC14_contig059159	Arctic Ocean:Gakkel Ridge	Loki's castle hydrothermal vent sediment	Archaea/Asgardaeota/Lokiarchaeia	1431
LGOV01047422.1	Marine sediment metagenome 5579_contig_47423	Pacific Ocean: Hydrate Ridge	sample #5579, elevator 3A push core 41 containing 12 cm of sediment, collected at Hydrate Ridge North during Jason II dive J2-593 from an area of active seepage marked by bubble ebullition and surface expression of white microbial mat	Archaea/Asgardaeota/Lokiarchaeia	1211
LGVF01051203.1	Marine sediment metagenome	Pacific Ocean: Hydrate Ridge	combined push core samples #3730, #5133, and #5579 collected at Hydrate Ridge	Archaea/Asgardaeota/Lokiarchaeia	1432
OBAT01006235.1	metagenome			Archaea/Asgardaeota/Lokiarchaeia	1218
OBAT01006445.1	metagenome			Archaea/Asgardaeota/Lokiarchaeia	1431
OBAT01007123.1	metagenome			Archaea/Asgardaeota/Lokiarchaeia	1430
OBAT01009710.1	metagenome			Archaea/Asgardaeota/Lokiarchaeia	1436
OBAT01010943.1	metagenome			Archaea/Asgardaeota/Lokiarchaeia	1431
OBAT01010990.1	metagenome			Archaea/Asgardaeota/Lokiarchaeia	1433
OBAT01014183.1	metagenome			Archaea/Asgardaeota/Lokiarchaeia	1419
OBAT01018929.1	metagenome			Archaea/Asgardaeota/Lokiarchaeia	1221
OBAT01025204.1	metagenome			Archaea/Asgardaeota/Lokiarchaeia	1431
OBAT01033276.1	metagenome			Archaea/Asgardaeota/Lokiarchaeia	1430
OBAT01034464.1	metagenome			Archaea/Asgardaeota/Lokiarchaeia	1431
OBAT01034639.1	metagenome			Archaea/Asgardaeota/Lokiarchaeia	1434
OBAT01034643.1	metagenome			Archaea/Asgardaeota/Lokiarchaeia	1430
OBAT01041831.1	metagenome			Archaea/Asgardaeota/Lokiarchaeia	1434
OBAT01042615.1	metagenome			Archaea/Asgardaeota/Lokiarchaeia	1238
OBAT01043222.1	metagenome			Archaea/Asgardaeota/Lokiarchaeia	1218
OBEP010080132.1	metagenome			Archaea/Asgardaeota/Lokiarchaeia	1354
OBEP010082705.1	metagenome			Archaea/Asgardaeota/Lokiarchaeia	1432
OBEP010156557.1	metagenome			Archaea/Asgardaeota/Lokiarchaeia	1349
OBEP010207459.1	metagenome			Archaea/Asgardaeota/Lokiarchaeia	1233
OBEP010606861.1	metagenome			Archaea/Asgardaeota/Lokiarchaeia	1434
OBEP010611488.1	metagenome			Archaea/Asgardaeota/Lokiarchaeia	1431
OBEP010612009.1	metagenome			Archaea/Asgardaeota/Lokiarchaeia	1337
OBEP010612875.1	metagenome			Archaea/Asgardaeota/Lokiarchaeia	1430
OBEP010613342.1	metagenome			Archaea/Asgardaeota/Lokiarchaeia	1434
OBEP010614930.1	metagenome			Archaea/Asgardaeota/Lokiarchaeia	1432
OBEP010615988.1	metagenome			Archaea/Asgardaeota/Lokiarchaeia	1221
OBEP010616421.1	metagenome			Archaea/Asgardaeota/Lokiarchaeia	1243
OBEP010618276.1	metagenome			Archaea/Asgardaeota/Lokiarchaeia	1434
OBEP010619468.1	metagenome			Archaea/Asgardaeota/Lokiarchaeia	1423
OBEP010620098.1	metagenome			Archaea/Asgardaeota/Lokiarchaeia	1431
OBEP010621331.1	metagenome			Archaea/Asgardaeota/Lokiarchaeia	1238
OBEP010622567.1	metagenome			Archaea/Asgardaeota/Lokiarchaeia	1322
OBEP010623002.1	metagenome			Archaea/Asgardaeota/Lokiarchaeia	1217
OBEP010626453.1	metagenome			Archaea/Asgardaeota/Lokiarchaeia	1430
OBEP010629363.1	metagenome			Archaea/Asgardaeota/Lokiarchaeia	1379
OBEP010629436.1	metagenome			Archaea/Asgardaeota/Lokiarchaeia	1355
OBEP010629772.1	metagenome			Archaea/Asgardaeota/Lokiarchaeia	1355
OBEP010630039.1	metagenome			Archaea/Asgardaeota/Lokiarchaeia	1430
OBEP010635659.1	metagenome			Archaea/Asgardaeota/Lokiarchaeia	1326
OBEP010635826.1	metagenome			Archaea/Asgardaeota/Lokiarchaeia	1430
OBEP010636890.1	metagenome			Archaea/Asgardaeota/Lokiarchaeia	1357
OBEP010637612.1	metagenome			Archaea/Asgardaeota/Lokiarchaeia	1434
OBEP010637769.1	metagenome			Archaea/Asgardaeota/Lokiarchaeia	1433
OBEP010638333.1	metagenome			Archaea/Asgardaeota/Lokiarchaeia	1434
OBEP010638341.1	metagenome			Archaea/Asgardaeota/Lokiarchaeia	1433
OBEP010638627.1	metagenome			Archaea/Asgardaeota/Lokiarchaeia	1218
OBEP010639226.1	metagenome			Archaea/Asgardaeota/Lokiarchaeia	1432
OBEP010639465.1	metagenome			Archaea/Asgardaeota/Lokiarchaeia	1434
OBEP010639728.1	metagenome			Archaea/Asgardaeota/Lokiarchaeia	1433
OBEP010640214.1	metagenome			Archaea/Asgardaeota/Lokiarchaeia	1434
OBEP010641463.1	metagenome			Archaea/Asgardaeota/Lokiarchaeia	1218
OBEP010642909.1	metagenome			Archaea/Asgardaeota/Lokiarchaeia	1424
OBEP010644071.1	metagenome			Archaea/Asgardaeota/Lokiarchaeia	1426
OBEP010644443.1	metagenome			Archaea/Asgardaeota/Lokiarchaeia	1433
OBEP010644831.1	metagenome			Archaea/Asgardaeota/Lokiarchaeia	1433
OBEP010646373.1	metagenome			Archaea/Asgardaeota/Lokiarchaeia	1434
OBEP010646375.1	metagenome			Archaea/Asgardaeota/Lokiarchaeia	1284
OBEP010646427.1	metagenome			Archaea/Asgardaeota/Lokiarchaeia	1284
OBEP010646604.1	metagenome			Archaea/Asgardaeota/Lokiarchaeia	1434
OBEP010646663.1	metagenome			Archaea/Asgardaeota/Lokiarchaeia	1345
OBEP010647233.1	metagenome			Archaea/Asgardaeota/Lokiarchaeia	1326
OBEP010648811.1	metagenome			Archaea/Asgardaeota/Lokiarchaeia	1430
OBEP010649325.1	metagenome			Archaea/Asgardaeota/Lokiarchaeia	1217
OBEP010649597.1	metagenome			Archaea/Asgardaeota/Lokiarchaeia	1415
OBEP010650496.1	metagenome			Archaea/Asgardaeota/Lokiarchaeia	1434
OBEP010651119.1	metagenome			Archaea/Asgardaeota/Lokiarchaeia	1373
OBEP010652330.1	metagenome			Archaea/Asgardaeota/Lokiarchaeia	1424
OBEP010652818.1	metagenome			Archaea/Asgardaeota/Lokiarchaeia	1330
OBEP010653626.1	metagenome			Archaea/Asgardaeota/Lokiarchaeia	1218
OBEP010653730.1	metagenome			Archaea/Asgardaeota/Lokiarchaeia	1430
OBEP010654431.1	metagenome			Archaea/Asgardaeota/Lokiarchaeia	1432
OBEP010655150.1	metagenome			Archaea/Asgardaeota/Lokiarchaeia	1431
OBEP010655152.1	metagenome			Archaea/Asgardaeota/Lokiarchaeia	1422
OBEP010655174.1	metagenome			Archaea/Asgardaeota/Lokiarchaeia	1410
OBEP010655428.1	metagenome			Archaea/Asgardaeota/Lokiarchaeia	1431
OBEP010656460.1	metagenome			Archaea/Asgardaeota/Lokiarchaeia	1433
OBEP010658293.1	metagenome			Archaea/Asgardaeota/Lokiarchaeia	1434
OBEP010658670.1	metagenome			Archaea/Asgardaeota/Lokiarchaeia	1430
OBEP010659314.1	metagenome			Archaea/Asgardaeota/Lokiarchaeia	1434
OBEP010659690.1	metagenome			Archaea/Asgardaeota/Lokiarchaeia	1322
OBEP010659909.1	metagenome			Archaea/Asgardaeota/Lokiarchaeia	1434
OBEP010660277.1	metagenome			Archaea/Asgardaeota/Lokiarchaeia	1434
OBEP010660636.1	metagenome			Archaea/Asgardaeota/Lokiarchaeia	1339
OBEP010661160.1	metagenome			Archaea/Asgardaeota/Lokiarchaeia	1276
OBEP010663431.1	metagenome			Archaea/Asgardaeota/Lokiarchaeia	1237
OBEP010663613.1	metagenome			Archaea/Asgardaeota/Lokiarchaeia	1434
OBEP010664555.1	metagenome			Archaea/Asgardaeota/Lokiarchaeia	1434
OBEP010664620.1	metagenome			Archaea/Asgardaeota/Lokiarchaeia	1433
OBEP010665644.1	metagenome			Archaea/Asgardaeota/Lokiarchaeia	1217
OBEP010666853.1	metagenome			Archaea/Asgardaeota/Lokiarchaeia	1430
OBEP010667637.1	metagenome			Archaea/Asgardaeota/Lokiarchaeia	1287
OBEP010667837.1	metagenome			Archaea/Asgardaeota/Lokiarchaeia	1434
OBEP010668212.1	metagenome			Archaea/Asgardaeota/Lokiarchaeia	1415
OBEP010668235.1	metagenome			Archaea/Asgardaeota/Lokiarchaeia	1216
OBEP010668709.1	metagenome			Archaea/Asgardaeota/Lokiarchaeia	1359
OBEP010668719.1	metagenome			Archaea/Asgardaeota/Lokiarchaeia	1424
OBEP010669958.1	metagenome			Archaea/Asgardaeota/Lokiarchaeia	1432
OBEP010670329.1	metagenome			Archaea/Asgardaeota/Lokiarchaeia	1220
OBEP010670594.1	metagenome			Archaea/Asgardaeota/Lokiarchaeia	1434
OBEP010670987.1	metagenome			Archaea/Asgardaeota/Lokiarchaeia	1433
OBEP010671202.1	metagenome			Archaea/Asgardaeota/Lokiarchaeia	1375
OBEP010672004.1	metagenome			Archaea/Asgardaeota/Lokiarchaeia	1431
OBEP010672008.1	metagenome			Archaea/Asgardaeota/Lokiarchaeia	1432
OBEP010672358.1	metagenome			Archaea/Asgardaeota/Lokiarchaeia	1431
OBEP010673024.1	metagenome			Archaea/Asgardaeota/Lokiarchaeia	1431
OBEP010673319.1	metagenome			Archaea/Asgardaeota/Lokiarchaeia	1238
OBEP010673641.1	metagenome			Archaea/Asgardaeota/Lokiarchaeia	1363
OBEP010674324.1	metagenome			Archaea/Asgardaeota/Lokiarchaeia	1217
OBEP010674871.1	metagenome			Archaea/Asgardaeota/Lokiarchaeia	1379
OBEP010674960.1	metagenome			Archaea/Asgardaeota/Lokiarchaeia	1434
OBEP010675536.1	metagenome			Archaea/Asgardaeota/Lokiarchaeia	1430
OBEP010675598.1	metagenome			Archaea/Asgardaeota/Lokiarchaeia	1202
OBEP010675610.1	metagenome			Archaea/Asgardaeota/Lokiarchaeia	1434
OBEP010675883.1	metagenome			Archaea/Asgardaeota/Lokiarchaeia	1434
OBEP010675972.1	metagenome			Archaea/Asgardaeota/Lokiarchaeia	1239
OBEP010675981.1	metagenome			Archaea/Asgardaeota/Lokiarchaeia	1431
OBEP010676762.1	metagenome			Archaea/Asgardaeota/Lokiarchaeia	1430
OBEP010677000.1	metagenome			Archaea/Asgardaeota/Lokiarchaeia	1430
OBEP010677540.1	metagenome			Archaea/Asgardaeota/Lokiarchaeia	1434
OBEP010677707.1	metagenome			Archaea/Asgardaeota/Lokiarchaeia	1433
OBEP010678857.1	metagenome			Archaea/Asgardaeota/Lokiarchaeia	1429
OBEP010678878.1	metagenome			Archaea/Asgardaeota/Lokiarchaeia	1330
OBEP010678983.1	metagenome			Archaea/Asgardaeota/Lokiarchaeia	1430
OBEP010679565.1	metagenome			Archaea/Asgardaeota/Lokiarchaeia	1430
OBEP010679638.1	metagenome			Archaea/Asgardaeota/Lokiarchaeia	1408
OBEP010681149.1	metagenome			Archaea/Asgardaeota/Lokiarchaeia	1430
OBEP010681274.1	metagenome			Archaea/Asgardaeota/Lokiarchaeia	1237
OBEP010682426.1	metagenome			Archaea/Asgardaeota/Lokiarchaeia	1434
OBEP010682572.1	metagenome			Archaea/Asgardaeota/Lokiarchaeia	1434
OBEP010683182.1	metagenome			Archaea/Asgardaeota/Lokiarchaeia	1433
OBEP010683364.1	metagenome			Archaea/Asgardaeota/Lokiarchaeia	1217
OBEP010683391.1	metagenome			Archaea/Asgardaeota/Lokiarchaeia	1430
OBEP010686574.1	metagenome			Archaea/Asgardaeota/Lokiarchaeia	1432
OBEP010688243.1	metagenome			Archaea/Asgardaeota/Lokiarchaeia	1433
OBEP010688450.1	metagenome			Archaea/Asgardaeota/Lokiarchaeia	1239
OBEP010688467.1	metagenome			Archaea/Asgardaeota/Lokiarchaeia	1433
OBEP010689104.1	metagenome			Archaea/Asgardaeota/Lokiarchaeia	1429
OBEP010689556.1	metagenome			Archaea/Asgardaeota/Lokiarchaeia	1434
OBEP010689773.1	metagenome			Archaea/Asgardaeota/Lokiarchaeia	1218
OBEP010689803.1	metagenome			Archaea/Asgardaeota/Lokiarchaeia	1433
OBEP010690556.1	metagenome			Archaea/Asgardaeota/Lokiarchaeia	1217
OBEP010690722.1	metagenome			Archaea/Asgardaeota/Lokiarchaeia	1279
OBEP010691184.1	metagenome			Archaea/Asgardaeota/Lokiarchaeia	1433
OBEP010691573.1	metagenome			Archaea/Asgardaeota/Lokiarchaeia	1433
OBEP010691593.1	metagenome			Archaea/Asgardaeota/Lokiarchaeia	1278
OBEP010691996.1	metagenome			Archaea/Asgardaeota/Lokiarchaeia	1434
OBEP010692142.1	metagenome			Archaea/Asgardaeota/Lokiarchaeia	1377
OBEP010692786.1	metagenome			Archaea/Asgardaeota/Lokiarchaeia	1433
OBEP010692892.1	metagenome			Archaea/Asgardaeota/Lokiarchaeia	1430
OBEP010693725.1	metagenome			Archaea/Asgardaeota/Lokiarchaeia	1432
OBEP010694153.1	metagenome			Archaea/Asgardaeota/Lokiarchaeia	1218
OBEP010694344.1	metagenome			Archaea/Asgardaeota/Lokiarchaeia	1411
OBEP010694662.1	metagenome			Archaea/Asgardaeota/Lokiarchaeia	1399
OBEP010694846.1	metagenome			Archaea/Asgardaeota/Lokiarchaeia	1428
OBEP010696753.1	metagenome			Archaea/Asgardaeota/Lokiarchaeia	1434
OBEP010696925.1	metagenome			Archaea/Asgardaeota/Lokiarchaeia	1218
OBEP010697501.1	metagenome			Archaea/Asgardaeota/Lokiarchaeia	1431
OBEP010698588.1	metagenome			Archaea/Asgardaeota/Lokiarchaeia	1242
OBEP010699633.1	metagenome			Archaea/Asgardaeota/Lokiarchaeia	1218
OBEP010699985.1	metagenome			Archaea/Asgardaeota/Lokiarchaeia	1407
OBEP010700930.1	metagenome			Archaea/Asgardaeota/Lokiarchaeia	1426
OBEP010701061.1	metagenome			Archaea/Asgardaeota/Lokiarchaeia	1239
OBEP010701595.1	metagenome			Archaea/Asgardaeota/Lokiarchaeia	1430
OBEP010701900.1	metagenome			Archaea/Asgardaeota/Lokiarchaeia	1433
OBEP010702730.1	metagenome			Archaea/Asgardaeota/Lokiarchaeia	1429
OBEP010703311.1	metagenome			Archaea/Asgardaeota/Lokiarchaeia	1434
OBEP010703786.1	metagenome			Archaea/Asgardaeota/Lokiarchaeia	1216
OBEP010703881.1	metagenome			Archaea/Asgardaeota/Lokiarchaeia	1245
OBEP010707077.1	metagenome			Archaea/Asgardaeota/Lokiarchaeia	1238
OBEP010707467.1	metagenome			Archaea/Asgardaeota/Lokiarchaeia	1434
OBEP010708239.1	metagenome			Archaea/Asgardaeota/Lokiarchaeia	1430
OBEP010708792.1	metagenome			Archaea/Asgardaeota/Lokiarchaeia	1424
OBEP010709007.1	metagenome			Archaea/Asgardaeota/Lokiarchaeia	1411
OBEP010709859.1	metagenome			Archaea/Asgardaeota/Lokiarchaeia	1430
OBEP010710183.1	metagenome			Archaea/Asgardaeota/Lokiarchaeia	1434
OBEP010710403.1	metagenome			Archaea/Asgardaeota/Lokiarchaeia	1431
OBEP010711119.1	metagenome			Archaea/Asgardaeota/Lokiarchaeia	1426
OBEP010711620.1	metagenome			Archaea/Asgardaeota/Lokiarchaeia	1435
OBEP010712394.1	metagenome			Archaea/Asgardaeota/Lokiarchaeia	1330
OBEP010712631.1	metagenome			Archaea/Asgardaeota/Lokiarchaeia	1432
OBEP010712924.1	metagenome			Archaea/Asgardaeota/Lokiarchaeia	1433
OBEP010713392.1	metagenome			Archaea/Asgardaeota/Lokiarchaeia	1376
OBEP010714460.1	metagenome			Archaea/Asgardaeota/Lokiarchaeia	1434
OBEP010715092.1	metagenome			Archaea/Asgardaeota/Lokiarchaeia	1434
OBEP010716332.1	metagenome			Archaea/Asgardaeota/Lokiarchaeia	1433
OBEP010717528.1	metagenome			Archaea/Asgardaeota/Lokiarchaeia	1217
OBEP010717564.1	metagenome			Archaea/Asgardaeota/Lokiarchaeia	1423
OBEP010719027.1	metagenome			Archaea/Asgardaeota/Lokiarchaeia	1434
OBEP010719316.1	metagenome			Archaea/Asgardaeota/Lokiarchaeia	1434
OBEP010719582.1	metagenome			Archaea/Asgardaeota/Lokiarchaeia	1329
OBEP010719774.1	metagenome			Archaea/Asgardaeota/Lokiarchaeia	1218
OBEP010719858.1	metagenome			Archaea/Asgardaeota/Lokiarchaeia	1227
OBEP010720291.1	metagenome			Archaea/Asgardaeota/Lokiarchaeia	1434
OBEP010721301.1	metagenome			Archaea/Asgardaeota/Lokiarchaeia	1357
OBEP010721702.1	metagenome			Archaea/Asgardaeota/Lokiarchaeia	1429
OBEP010721968.1	metagenome			Archaea/Asgardaeota/Lokiarchaeia	1430
OBEP010722652.1	metagenome			Archaea/Asgardaeota/Lokiarchaeia	1433
OBEP010723199.1	metagenome			Archaea/Asgardaeota/Lokiarchaeia	1424
OBEP010724141.1	metagenome			Archaea/Asgardaeota/Lokiarchaeia	1364
OBEP010726410.1	metagenome			Archaea/Asgardaeota/Lokiarchaeia	1432
OBEP010727729.1	metagenome			Archaea/Asgardaeota/Lokiarchaeia	1431
OBEP010728593.1	metagenome			Archaea/Asgardaeota/Lokiarchaeia	1430
OBEP010729607.1	metagenome			Archaea/Asgardaeota/Lokiarchaeia	1326
OBEP010729643.1	metagenome			Archaea/Asgardaeota/Lokiarchaeia	1240
OBEP010730265.1	metagenome			Archaea/Asgardaeota/Lokiarchaeia	1430
OBEP010730278.1	metagenome			Archaea/Asgardaeota/Lokiarchaeia	1434
OBEP010730998.1	metagenome			Archaea/Asgardaeota/Lokiarchaeia	1344
OBEP010731091.1	metagenome			Archaea/Asgardaeota/Lokiarchaeia	1431
OBEP010731770.1	metagenome			Archaea/Asgardaeota/Lokiarchaeia	1434
OBEP010732225.1	metagenome			Archaea/Asgardaeota/Lokiarchaeia	1430
OBEP010732396.1	metagenome			Archaea/Asgardaeota/Lokiarchaeia	1379
OBEP010732829.1	metagenome			Archaea/Asgardaeota/Lokiarchaeia	1406
OBEP010732940.1	metagenome			Archaea/Asgardaeota/Lokiarchaeia	1434
OBEP010732957.1	metagenome			Archaea/Asgardaeota/Lokiarchaeia	1434
OBEP010734746.1	metagenome			Archaea/Asgardaeota/Lokiarchaeia	1434
OBEP010736097.1	metagenome			Archaea/Asgardaeota/Lokiarchaeia	1434
OBEP010736195.1	metagenome			Archaea/Asgardaeota/Lokiarchaeia	1430
OBEP010736544.1	metagenome			Archaea/Asgardaeota/Lokiarchaeia	1314
OBEP010736696.1	metagenome			Archaea/Asgardaeota/Lokiarchaeia	1219
OBEP010737453.1	metagenome			Archaea/Asgardaeota/Lokiarchaeia	1424
OBEP010737670.1	metagenome			Archaea/Asgardaeota/Lokiarchaeia	1315
OBEP010737706.1	metagenome			Archaea/Asgardaeota/Lokiarchaeia	1424
OBEP010737742.1	metagenome			Archaea/Asgardaeota/Lokiarchaeia	1431
OBEP010737756.1	metagenome			Archaea/Asgardaeota/Lokiarchaeia	1421
OBEP010738242.1	metagenome			Archaea/Asgardaeota/Lokiarchaeia	1430
OBEP010739330.1	metagenome			Archaea/Asgardaeota/Lokiarchaeia	1432
OBEP010739879.1	metagenome			Archaea/Asgardaeota/Lokiarchaeia	1377
OBEP010740254.1	metagenome			Archaea/Asgardaeota/Lokiarchaeia	1325
OBEP010740318.1	metagenome			Archaea/Asgardaeota/Lokiarchaeia	1326
OBEP010740392.1	metagenome			Archaea/Asgardaeota/Lokiarchaeia	1239
OBEP010740558.1	metagenome			Archaea/Asgardaeota/Lokiarchaeia	1428
OBEP010741899.1	metagenome			Archaea/Asgardaeota/Lokiarchaeia	1429
OBEP010742171.1	metagenome			Archaea/Asgardaeota/Lokiarchaeia	1324
OBEP010742315.1	metagenome			Archaea/Asgardaeota/Lokiarchaeia	1434
OBEP010742841.1	metagenome			Archaea/Asgardaeota/Lokiarchaeia	1326
OBEP010742879.1	metagenome			Archaea/Asgardaeota/Lokiarchaeia	1360
OBEP010743453.1	metagenome			Archaea/Asgardaeota/Lokiarchaeia	1434
OBEP010743660.1	metagenome			Archaea/Asgardaeota/Lokiarchaeia	1432
OBEP010745336.1	metagenome			Archaea/Asgardaeota/Lokiarchaeia	1434
OBEP010745504.1	metagenome			Archaea/Asgardaeota/Lokiarchaeia	1431
OBEP010747082.1	metagenome			Archaea/Asgardaeota/Lokiarchaeia	1433
OBEP010747751.1	metagenome			Archaea/Asgardaeota/Lokiarchaeia	1489
OBEP010748640.1	metagenome			Archaea/Asgardaeota/Lokiarchaeia	1433
OBEP010748693.1	metagenome			Archaea/Asgardaeota/Lokiarchaeia	1431
OBEP010749705.1	metagenome			Archaea/Asgardaeota/Lokiarchaeia	1431
OBEP010749893.1	metagenome			Archaea/Asgardaeota/Lokiarchaeia	1431
OBEP010750207.1	metagenome			Archaea/Asgardaeota/Lokiarchaeia	1434
OBEP010750803.1	metagenome			Archaea/Asgardaeota/Lokiarchaeia	1434
OBEP010750840.1	metagenome			Archaea/Asgardaeota/Lokiarchaeia	1434
OBEP010751436.1	metagenome			Archaea/Asgardaeota/Lokiarchaeia	1326
OBEP010752740.1	metagenome			Archaea/Asgardaeota/Lokiarchaeia	1434
OBEP010753152.1	metagenome			Archaea/Asgardaeota/Lokiarchaeia	1325
OBEP010753612.1	metagenome			Archaea/Asgardaeota/Lokiarchaeia	1434
OBEP010754037.1	metagenome			Archaea/Asgardaeota/Lokiarchaeia	1218
OBEP010754605.1	metagenome			Archaea/Asgardaeota/Lokiarchaeia	1431
OBEP010754698.1	metagenome			Archaea/Asgardaeota/Lokiarchaeia	1218
OBEP010754886.1	metagenome			Archaea/Asgardaeota/Lokiarchaeia	1238
OBEP010756192.1	metagenome			Archaea/Asgardaeota/Lokiarchaeia	1218
OBEP010756921.1	metagenome			Archaea/Asgardaeota/Lokiarchaeia	1434
OBEP010757153.1	metagenome			Archaea/Asgardaeota/Lokiarchaeia	1430
OBEP010757983.1	metagenome			Archaea/Asgardaeota/Lokiarchaeia	1431
OBEP010758714.1	metagenome			Archaea/Asgardaeota/Lokiarchaeia	1341
OBEP010759983.1	metagenome			Archaea/Asgardaeota/Lokiarchaeia	1218
OBEP010760199.1	metagenome			Archaea/Asgardaeota/Lokiarchaeia	1374
OBEP010762282.1	metagenome			Archaea/Asgardaeota/Lokiarchaeia	1432
OBEP010762440.1	metagenome			Archaea/Asgardaeota/Lokiarchaeia	1432
OBEP010762870.1	metagenome			Archaea/Asgardaeota/Lokiarchaeia	1217
OBEP010763151.1	metagenome			Archaea/Asgardaeota/Lokiarchaeia	1434
OBEP010763382.1	metagenome			Archaea/Asgardaeota/Lokiarchaeia	1429
OBEP010763387.1	metagenome			Archaea/Asgardaeota/Lokiarchaeia	1327
OBEP010763860.1	metagenome			Archaea/Asgardaeota/Lokiarchaeia	1329
OBEP010764225.1	metagenome			Archaea/Asgardaeota/Lokiarchaeia	1427
OBEP010764980.1	metagenome			Archaea/Asgardaeota/Lokiarchaeia	1434
OBEP010766648.1	metagenome			Archaea/Asgardaeota/Lokiarchaeia	1351
OBEP010766782.1	metagenome			Archaea/Asgardaeota/Lokiarchaeia	1329
OBEP010767479.1	metagenome			Archaea/Asgardaeota/Lokiarchaeia	1435
OBEP010767598.1	metagenome			Archaea/Asgardaeota/Lokiarchaeia	1285
OBEP010768896.1	metagenome			Archaea/Asgardaeota/Lokiarchaeia	1377
OBEP010770244.1	metagenome			Archaea/Asgardaeota/Lokiarchaeia	1434
OBEP010770459.1	metagenome			Archaea/Asgardaeota/Lokiarchaeia	1429
OBEP010771021.1	metagenome			Archaea/Asgardaeota/Lokiarchaeia	1430
OBEP010771219.1	metagenome			Archaea/Asgardaeota/Lokiarchaeia	1431
OBEP010771237.1	metagenome			Archaea/Asgardaeota/Lokiarchaeia	1422
OBEP010771311.1	metagenome			Archaea/Asgardaeota/Lokiarchaeia	1430
OBEP010771632.1	metagenome			Archaea/Asgardaeota/Lokiarchaeia	1432
OBEP010771743.1	metagenome			Archaea/Asgardaeota/Lokiarchaeia	1430
OBEP010772863.1	metagenome			Archaea/Asgardaeota/Lokiarchaeia	1218
OBEP010772920.1	metagenome			Archaea/Asgardaeota/Lokiarchaeia	1431
OBEP010773112.1	metagenome			Archaea/Asgardaeota/Lokiarchaeia	1322
OBEP010775094.1	metagenome			Archaea/Asgardaeota/Lokiarchaeia	1432
OBEP010775200.1	metagenome			Archaea/Asgardaeota/Lokiarchaeia	1434
OBEP010776895.1	metagenome			Archaea/Asgardaeota/Lokiarchaeia	1421
OBEP010777503.1	metagenome			Archaea/Asgardaeota/Lokiarchaeia	1244
OBEP010777780.1	metagenome			Archaea/Asgardaeota/Lokiarchaeia	1433
OBEP010777924.1	metagenome			Archaea/Asgardaeota/Lokiarchaeia	1434
OBEP010777934.1	metagenome			Archaea/Asgardaeota/Lokiarchaeia	1239
OBEP010779183.1	metagenome			Archaea/Asgardaeota/Lokiarchaeia	1432
OBEP010779420.1	metagenome			Archaea/Asgardaeota/Lokiarchaeia	1218
OBEP010779468.1	metagenome			Archaea/Asgardaeota/Lokiarchaeia	1379
OBEP010779569.1	metagenome			Archaea/Asgardaeota/Lokiarchaeia	1433
OBEP010779903.1	metagenome			Archaea/Asgardaeota/Lokiarchaeia	1433
OBEP010780142.1	metagenome			Archaea/Asgardaeota/Lokiarchaeia	1431
OBEP010781640.1	metagenome			Archaea/Asgardaeota/Lokiarchaeia	1433
OBEP010781936.1	metagenome			Archaea/Asgardaeota/Lokiarchaeia	1326
OBEP010782062.1	metagenome			Archaea/Asgardaeota/Lokiarchaeia	1225
OBEP010782925.1	metagenome			Archaea/Asgardaeota/Lokiarchaeia	1218
OBEP010782945.1	metagenome			Archaea/Asgardaeota/Lokiarchaeia	1218
OBEP010783578.1	metagenome			Archaea/Asgardaeota/Lokiarchaeia	1434
OBEP010784268.1	metagenome			Archaea/Asgardaeota/Lokiarchaeia	1429
OBEP010784575.1	metagenome			Archaea/Asgardaeota/Lokiarchaeia	1355
OBEP010785600.1	metagenome			Archaea/Asgardaeota/Lokiarchaeia	1413
OBEP010785846.1	metagenome			Archaea/Asgardaeota/Lokiarchaeia	1324
OBEP010786186.1	metagenome			Archaea/Asgardaeota/Lokiarchaeia	1218
OBEP010786259.1	metagenome			Archaea/Asgardaeota/Lokiarchaeia	1239
OBEP010786322.1	metagenome			Archaea/Asgardaeota/Lokiarchaeia	1431
OBEP010787370.1	metagenome			Archaea/Asgardaeota/Lokiarchaeia	1430
OBEP010787556.1	metagenome			Archaea/Asgardaeota/Lokiarchaeia	1429
OBEP010787806.1	metagenome			Archaea/Asgardaeota/Lokiarchaeia	1432
OBEP010789204.1	metagenome			Archaea/Asgardaeota/Lokiarchaeia	1433
OBEP010789291.1	metagenome			Archaea/Asgardaeota/Lokiarchaeia	1375
OBEP010790296.1	metagenome			Archaea/Asgardaeota/Lokiarchaeia	1218
OBEP010790493.1	metagenome			Archaea/Asgardaeota/Lokiarchaeia	1431
OBEP010791345.1	metagenome			Archaea/Asgardaeota/Lokiarchaeia	1217
OBEP010792074.1	metagenome			Archaea/Asgardaeota/Lokiarchaeia	1312
OBEP010792111.1	metagenome			Archaea/Asgardaeota/Lokiarchaeia	1329
OBEP010792491.1	metagenome			Archaea/Asgardaeota/Lokiarchaeia	1431
OBEP010792600.1	metagenome			Archaea/Asgardaeota/Lokiarchaeia	1413
OBEP010793452.1	metagenome			Archaea/Asgardaeota/Lokiarchaeia	1218
OBEP010797468.1	metagenome			Archaea/Asgardaeota/Lokiarchaeia	1323
OBEP010798400.1	metagenome			Archaea/Asgardaeota/Lokiarchaeia	1434
OBEP010798548.1	metagenome			Archaea/Asgardaeota/Lokiarchaeia	1218
OBEP010798622.1	metagenome			Archaea/Asgardaeota/Lokiarchaeia	1330
OBEP010798973.1	metagenome			Archaea/Asgardaeota/Lokiarchaeia	1216
OBEP010798996.1	metagenome			Archaea/Asgardaeota/Lokiarchaeia	1429
OBEP010799167.1	metagenome			Archaea/Asgardaeota/Lokiarchaeia	1429
OBEP010799771.1	metagenome			Archaea/Asgardaeota/Lokiarchaeia	1433
OBEP010799857.1	metagenome			Archaea/Asgardaeota/Lokiarchaeia	1131
OBEP010800201.1	metagenome			Archaea/Asgardaeota/Lokiarchaeia	1310
OBEP010800783.1	metagenome			Archaea/Asgardaeota/Lokiarchaeia	1431
OBEP010801036.1	metagenome			Archaea/Asgardaeota/Lokiarchaeia	1424
OBEP010801146.1	metagenome			Archaea/Asgardaeota/Lokiarchaeia	1430
OBEP010801319.1	metagenome			Archaea/Asgardaeota/Lokiarchaeia	1431
OBEP010801909.1	metagenome			Archaea/Asgardaeota/Lokiarchaeia	1426
OBEP010801942.1	metagenome			Archaea/Asgardaeota/Lokiarchaeia	1285
OBEP010802005.1	metagenome			Archaea/Asgardaeota/Lokiarchaeia	1432
OBEP010802416.1	metagenome			Archaea/Asgardaeota/Lokiarchaeia	1433
OBEP010802698.1	metagenome			Archaea/Asgardaeota/Lokiarchaeia	1324
OBEP010802705.1	metagenome			Archaea/Asgardaeota/Lokiarchaeia	1238
OBEP010803480.1	metagenome			Archaea/Asgardaeota/Lokiarchaeia	1432
OBEP010804159.1	metagenome			Archaea/Asgardaeota/Lokiarchaeia	1377
OBEP010805425.1	metagenome			Archaea/Asgardaeota/Lokiarchaeia	1431
OBEP010805648.1	metagenome			Archaea/Asgardaeota/Lokiarchaeia	1343
OBEP010805910.1	metagenome			Archaea/Asgardaeota/Lokiarchaeia	1431
OBEP010806021.1	metagenome			Archaea/Asgardaeota/Lokiarchaeia	1431
OBEP010806079.1	metagenome			Archaea/Asgardaeota/Lokiarchaeia	1429
OBEP010806184.1	metagenome			Archaea/Asgardaeota/Lokiarchaeia	1432
OBEP010806519.1	metagenome			Archaea/Asgardaeota/Lokiarchaeia	1237
OBEP010806831.1	metagenome			Archaea/Asgardaeota/Lokiarchaeia	1434
OBEP010807018.1	metagenome			Archaea/Asgardaeota/Lokiarchaeia	1434
OBEP010808758.1	metagenome			Archaea/Asgardaeota/Lokiarchaeia	1432
OBEP010808777.1	metagenome			Archaea/Asgardaeota/Lokiarchaeia	1431
OBEP010809092.1	metagenome			Archaea/Asgardaeota/Lokiarchaeia	1414
OBEP010809696.1	metagenome			Archaea/Asgardaeota/Lokiarchaeia	1434
OBEP010809732.1	metagenome			Archaea/Asgardaeota/Lokiarchaeia	1377
OBEP010809765.1	metagenome			Archaea/Asgardaeota/Lokiarchaeia	1367
OBEP010810127.1	metagenome			Archaea/Asgardaeota/Lokiarchaeia	1433
OBEP010811002.1	metagenome			Archaea/Asgardaeota/Lokiarchaeia	1432
OBEP010811136.1	metagenome			Archaea/Asgardaeota/Lokiarchaeia	1431
OBEP010811467.1	metagenome			Archaea/Asgardaeota/Lokiarchaeia	1429
OBEP010811885.1	metagenome			Archaea/Asgardaeota/Lokiarchaeia	1218
OBEP010812679.1	metagenome			Archaea/Asgardaeota/Lokiarchaeia	1431
OBEP010813667.1	metagenome			Archaea/Asgardaeota/Lokiarchaeia	1430
OBEP010814508.1	metagenome			Archaea/Asgardaeota/Lokiarchaeia	1434
OBEP010814637.1	metagenome			Archaea/Asgardaeota/Lokiarchaeia	1431
OBEP010815977.1	metagenome			Archaea/Asgardaeota/Lokiarchaeia	1423
OBEP010816175.1	metagenome			Archaea/Asgardaeota/Lokiarchaeia	1383
OBEP010816464.1	metagenome			Archaea/Asgardaeota/Lokiarchaeia	1415
OBEP010816661.1	metagenome			Archaea/Asgardaeota/Lokiarchaeia	1434
OBEP010816768.1	metagenome			Archaea/Asgardaeota/Lokiarchaeia	1432
OBEP010816958.1	metagenome			Archaea/Asgardaeota/Lokiarchaeia	1218
OBEP010817396.1	metagenome			Archaea/Asgardaeota/Lokiarchaeia	1434
OBEP010817772.1	metagenome			Archaea/Asgardaeota/Lokiarchaeia	1218
OBEP010818431.1	metagenome			Archaea/Asgardaeota/Lokiarchaeia	1431
OBEP010818513.1	metagenome			Archaea/Asgardaeota/Lokiarchaeia	1239
OBEP010818787.1	metagenome			Archaea/Asgardaeota/Lokiarchaeia	1433
OBEP010818860.1	metagenome			Archaea/Asgardaeota/Lokiarchaeia	1218
OBEP010819140.1	metagenome			Archaea/Asgardaeota/Lokiarchaeia	1432
OBEP010819343.1	metagenome			Archaea/Asgardaeota/Lokiarchaeia	1431
OBEP010819356.1	metagenome			Archaea/Asgardaeota/Lokiarchaeia	1238
OBEP010820404.1	metagenome			Archaea/Asgardaeota/Lokiarchaeia	1310
OBEP010820831.1	metagenome			Archaea/Asgardaeota/Lokiarchaeia	1430
OBEP010820849.1	metagenome			Archaea/Asgardaeota/Lokiarchaeia	1431
OBEP010820881.1	metagenome			Archaea/Asgardaeota/Lokiarchaeia	1430
OBEP010820895.1	metagenome			Archaea/Asgardaeota/Lokiarchaeia	1433
OBEP010822263.1	metagenome			Archaea/Asgardaeota/Lokiarchaeia	1218
OBEP010822431.1	metagenome			Archaea/Asgardaeota/Lokiarchaeia	1218
OBEP010823693.1	metagenome			Archaea/Asgardaeota/Lokiarchaeia	1328
OBEP010823873.1	metagenome			Archaea/Asgardaeota/Lokiarchaeia	1434
OBEP010824568.1	metagenome			Archaea/Asgardaeota/Lokiarchaeia	1434
OBEP010825016.1	metagenome			Archaea/Asgardaeota/Lokiarchaeia	1217
OBEP010825299.1	metagenome			Archaea/Asgardaeota/Lokiarchaeia	1431
OBEP010825675.1	metagenome			Archaea/Asgardaeota/Lokiarchaeia	1221
OBEP010828005.1	metagenome			Archaea/Asgardaeota/Lokiarchaeia	1431
OBEP010829962.1	metagenome			Archaea/Asgardaeota/Lokiarchaeia	1433
OBEP010830668.1	metagenome			Archaea/Asgardaeota/Lokiarchaeia	1433
OBEP010830969.1	metagenome			Archaea/Asgardaeota/Lokiarchaeia	1429
OBEP010831385.1	metagenome			Archaea/Asgardaeota/Lokiarchaeia	1434
OBEP010831788.1	metagenome			Archaea/Asgardaeota/Lokiarchaeia	1218
OBEP010832750.1	metagenome			Archaea/Asgardaeota/Lokiarchaeia	1301
OBEP010833102.1	metagenome			Archaea/Asgardaeota/Lokiarchaeia	1430
OBEP010833607.1	metagenome			Archaea/Asgardaeota/Lokiarchaeia	1434
OBEP010834014.1	metagenome			Archaea/Asgardaeota/Lokiarchaeia	1341
OBEP010834340.1	metagenome			Archaea/Asgardaeota/Lokiarchaeia	1431
OBEP010834530.1	metagenome			Archaea/Asgardaeota/Lokiarchaeia	1431
OBEP010834667.1	metagenome			Archaea/Asgardaeota/Lokiarchaeia	1434
OBEP010835051.1	metagenome			Archaea/Asgardaeota/Lokiarchaeia	1431
OBEP010835455.1	metagenome			Archaea/Asgardaeota/Lokiarchaeia	1431
OBEP010835681.1	metagenome			Archaea/Asgardaeota/Lokiarchaeia	1431
OBEP010835693.1	metagenome			Archaea/Asgardaeota/Lokiarchaeia	1325
OBEP010835961.1	metagenome			Archaea/Asgardaeota/Lokiarchaeia	1424
OBEP010836369.1	metagenome			Archaea/Asgardaeota/Lokiarchaeia	1433
OBEP010837644.1	metagenome			Archaea/Asgardaeota/Lokiarchaeia	1217
OBEP010837870.1	metagenome			Archaea/Asgardaeota/Lokiarchaeia	1432
OBEP010837910.1	metagenome			Archaea/Asgardaeota/Lokiarchaeia	1433
OBEP010839180.1	metagenome			Archaea/Asgardaeota/Lokiarchaeia	1430
OBEP010839790.1	metagenome			Archaea/Asgardaeota/Lokiarchaeia	1430
OBEP010840643.1	metagenome			Archaea/Asgardaeota/Lokiarchaeia	1238
OBEP010842957.1	metagenome			Archaea/Asgardaeota/Lokiarchaeia	1379
OBEP010843918.1	metagenome			Archaea/Asgardaeota/Lokiarchaeia	1431
OBEP010844150.1	metagenome			Archaea/Asgardaeota/Lokiarchaeia	1351
OBEP010844154.1	metagenome			Archaea/Asgardaeota/Lokiarchaeia	1434
OBEP010844696.1	metagenome			Archaea/Asgardaeota/Lokiarchaeia	1351
OBEP010844835.1	metagenome			Archaea/Asgardaeota/Lokiarchaeia	1430
OBEP010844938.1	metagenome			Archaea/Asgardaeota/Lokiarchaeia	1434
OBEP010845043.1	metagenome			Archaea/Asgardaeota/Lokiarchaeia	1217
OBEP010845498.1	metagenome			Archaea/Asgardaeota/Lokiarchaeia	1430
OBEP010845522.1	metagenome			Archaea/Asgardaeota/Lokiarchaeia	1434
OBEP010845600.1	metagenome			Archaea/Asgardaeota/Lokiarchaeia	1418
OBEP010845721.1	metagenome			Archaea/Asgardaeota/Lokiarchaeia	1237
OBEP010846923.1	metagenome			Archaea/Asgardaeota/Lokiarchaeia	1323
OBEP010846952.1	metagenome			Archaea/Asgardaeota/Lokiarchaeia	1430
OBEP010846964.1	metagenome			Archaea/Asgardaeota/Lokiarchaeia	1276
OBEP010847209.1	metagenome			Archaea/Asgardaeota/Lokiarchaeia	1423
OBEP010849205.1	metagenome			Archaea/Asgardaeota/Lokiarchaeia	1431
OBEP010849828.1	metagenome			Archaea/Asgardaeota/Lokiarchaeia	1433
OBEP010850226.1	metagenome			Archaea/Asgardaeota/Lokiarchaeia	1432
OBEP010850884.1	metagenome			Archaea/Asgardaeota/Lokiarchaeia	1489
OBEP010850912.1	metagenome			Archaea/Asgardaeota/Lokiarchaeia	1239
OBEP010851021.1	metagenome			Archaea/Asgardaeota/Lokiarchaeia	1429
OBEP010851572.1	metagenome			Archaea/Asgardaeota/Lokiarchaeia	1330
OBEP010851642.1	metagenome			Archaea/Asgardaeota/Lokiarchaeia	1242
OBEP010851865.1	metagenome			Archaea/Asgardaeota/Lokiarchaeia	1431
OBEP010852860.1	metagenome			Archaea/Asgardaeota/Lokiarchaeia	1430
OBEP010853086.1	metagenome			Archaea/Asgardaeota/Lokiarchaeia	1254
OBEP010853269.1	metagenome			Archaea/Asgardaeota/Lokiarchaeia	1429
OBEP010853311.1	metagenome			Archaea/Asgardaeota/Lokiarchaeia	1431
OBEP010854618.1	metagenome			Archaea/Asgardaeota/Lokiarchaeia	1434
OBEP010854800.1	metagenome			Archaea/Asgardaeota/Lokiarchaeia	1434
OBEP010854831.1	metagenome			Archaea/Asgardaeota/Lokiarchaeia	1434
OBEP010855992.1	metagenome			Archaea/Asgardaeota/Lokiarchaeia	1429
OBEP010856125.1	metagenome			Archaea/Asgardaeota/Lokiarchaeia	1358
OBEP010857317.1	metagenome			Archaea/Asgardaeota/Lokiarchaeia	1434
OBEP010857351.1	metagenome			Archaea/Asgardaeota/Lokiarchaeia	1431
OBEP010857456.1	metagenome			Archaea/Asgardaeota/Lokiarchaeia	1217
OBEP010857487.1	metagenome			Archaea/Asgardaeota/Lokiarchaeia	1433
OBEP010857843.1	metagenome			Archaea/Asgardaeota/Lokiarchaeia	1434
OBEP010857979.1	metagenome			Archaea/Asgardaeota/Lokiarchaeia	1431
OBEP010858359.1	metagenome			Archaea/Asgardaeota/Lokiarchaeia	1435
OBEP010858539.1	metagenome			Archaea/Asgardaeota/Lokiarchaeia	1237
OBEP010858824.1	metagenome			Archaea/Asgardaeota/Lokiarchaeia	1434
OBEP010859004.1	metagenome			Archaea/Asgardaeota/Lokiarchaeia	1431
OBEP010859071.1	metagenome			Archaea/Asgardaeota/Lokiarchaeia	1430
OBEP010859287.1	metagenome			Archaea/Asgardaeota/Lokiarchaeia	1434
OBEP010860546.1	metagenome			Archaea/Asgardaeota/Lokiarchaeia	1418
OBEP010861402.1	metagenome			Archaea/Asgardaeota/Lokiarchaeia	1239
OBEP010862288.1	metagenome			Archaea/Asgardaeota/Lokiarchaeia	1340
OBEP010862529.1	metagenome			Archaea/Asgardaeota/Lokiarchaeia	1359
OBEP010862640.1	metagenome			Archaea/Asgardaeota/Lokiarchaeia	1329
OBEP010863120.1	metagenome			Archaea/Asgardaeota/Lokiarchaeia	1239
OBEP010863143.1	metagenome			Archaea/Asgardaeota/Lokiarchaeia	1355
OBEP010863442.1	metagenome			Archaea/Asgardaeota/Lokiarchaeia	1431
OBEP010863523.1	metagenome			Archaea/Asgardaeota/Lokiarchaeia	1218
OBEP010863965.1	metagenome			Archaea/Asgardaeota/Lokiarchaeia	1431
OBEP010864158.1	metagenome			Archaea/Asgardaeota/Lokiarchaeia	1425
OBEP010864338.1	metagenome			Archaea/Asgardaeota/Lokiarchaeia	1434
OBEP010864490.1	metagenome			Archaea/Asgardaeota/Lokiarchaeia	1434
OBEP010864535.1	metagenome			Archaea/Asgardaeota/Lokiarchaeia	1424
OBEP010864707.1	metagenome			Archaea/Asgardaeota/Lokiarchaeia	1434
OBEP010864941.1	metagenome			Archaea/Asgardaeota/Lokiarchaeia	1368
OBEP010865024.1	metagenome			Archaea/Asgardaeota/Lokiarchaeia	1238
OBEP010865215.1	metagenome			Archaea/Asgardaeota/Lokiarchaeia	1220
OBEP010866269.1	metagenome			Archaea/Asgardaeota/Lokiarchaeia	1326
OBEP010866464.1	metagenome			Archaea/Asgardaeota/Lokiarchaeia	1434
OBEP010866588.1	metagenome			Archaea/Asgardaeota/Lokiarchaeia	1434
OBEP010868539.1	metagenome			Archaea/Asgardaeota/Lokiarchaeia	1332
OBEP010868760.1	metagenome			Archaea/Asgardaeota/Lokiarchaeia	1218
OBEP010869152.1	metagenome			Archaea/Asgardaeota/Lokiarchaeia	1426
OBEP010869202.1	metagenome			Archaea/Asgardaeota/Lokiarchaeia	1434
OBEP010869534.1	metagenome			Archaea/Asgardaeota/Lokiarchaeia	1431
OBEP010870619.1	metagenome			Archaea/Asgardaeota/Lokiarchaeia	1434
OBEP010870677.1	metagenome			Archaea/Asgardaeota/Lokiarchaeia	1434
OBEP010871104.1	metagenome			Archaea/Asgardaeota/Lokiarchaeia	1433
OBEP010871299.1	metagenome			Archaea/Asgardaeota/Lokiarchaeia	1326
OBEP010871317.1	metagenome			Archaea/Asgardaeota/Lokiarchaeia	1321
OBEP010871905.1	metagenome			Archaea/Asgardaeota/Lokiarchaeia	1239
OBEP010871973.1	metagenome			Archaea/Asgardaeota/Lokiarchaeia	1218
OBEP010872422.1	metagenome			Archaea/Asgardaeota/Lokiarchaeia	1326
OBEP010872665.1	metagenome			Archaea/Asgardaeota/Lokiarchaeia	1218
OBEP010872899.1	metagenome			Archaea/Asgardaeota/Lokiarchaeia	1424
OBEP010873486.1	metagenome			Archaea/Asgardaeota/Lokiarchaeia	1326
OBEP010873689.1	metagenome			Archaea/Asgardaeota/Lokiarchaeia	1431
OBEP010873754.1	metagenome			Archaea/Asgardaeota/Lokiarchaeia	1323
OBEP010874091.1	metagenome			Archaea/Asgardaeota/Lokiarchaeia	1433
OBEP010874352.1	metagenome			Archaea/Asgardaeota/Lokiarchaeia	1433
OBEP010875327.1	metagenome			Archaea/Asgardaeota/Lokiarchaeia	1240
OBEP010875433.1	metagenome			Archaea/Asgardaeota/Lokiarchaeia	1217
OBEP010875480.1	metagenome			Archaea/Asgardaeota/Lokiarchaeia	1433
OBEP010875671.1	metagenome			Archaea/Asgardaeota/Lokiarchaeia	1218
OBEP010877038.1	metagenome			Archaea/Asgardaeota/Lokiarchaeia	1434
OBEP010877139.1	metagenome			Archaea/Asgardaeota/Lokiarchaeia	1436
OBEP010877149.1	metagenome			Archaea/Asgardaeota/Lokiarchaeia	1275
OBEP010877381.1	metagenome			Archaea/Asgardaeota/Lokiarchaeia	1420
OBEP010878418.1	metagenome			Archaea/Asgardaeota/Lokiarchaeia	1351
OBEP010878973.1	metagenome			Archaea/Asgardaeota/Lokiarchaeia	1431
OBEP010879229.1	metagenome			Archaea/Asgardaeota/Lokiarchaeia	1230
OBEP010879240.1	metagenome			Archaea/Asgardaeota/Lokiarchaeia	1431
OBEP010879498.1	metagenome			Archaea/Asgardaeota/Lokiarchaeia	1431
OBEP010879543.1	metagenome			Archaea/Asgardaeota/Lokiarchaeia	1239
OBEP010881823.1	metagenome			Archaea/Asgardaeota/Lokiarchaeia	1431
OBEP010881947.1	metagenome			Archaea/Asgardaeota/Lokiarchaeia	1423
OBEP010882663.1	metagenome			Archaea/Asgardaeota/Lokiarchaeia	1242
OBEP010882921.1	metagenome			Archaea/Asgardaeota/Lokiarchaeia	1237
OBEP010883427.1	metagenome			Archaea/Asgardaeota/Lokiarchaeia	1433
OBEP010883671.1	metagenome			Archaea/Asgardaeota/Lokiarchaeia	1326
OBEP010884369.1	metagenome			Archaea/Asgardaeota/Lokiarchaeia	1238
OBEP010884514.1	metagenome			Archaea/Asgardaeota/Lokiarchaeia	1420
OBEP010884857.1	metagenome			Archaea/Asgardaeota/Lokiarchaeia	1429
OBEP010884940.1	metagenome			Archaea/Asgardaeota/Lokiarchaeia	1434
OBEP010885296.1	metagenome			Archaea/Asgardaeota/Lokiarchaeia	1430
OBEP010885540.1	metagenome			Archaea/Asgardaeota/Lokiarchaeia	1283
OBEP010887645.1	metagenome			Archaea/Asgardaeota/Lokiarchaeia	1411
OBEP010888452.1	metagenome			Archaea/Asgardaeota/Lokiarchaeia	1433
OBEP010888721.1	metagenome			Archaea/Asgardaeota/Lokiarchaeia	1301
OBEP010889422.1	metagenome			Archaea/Asgardaeota/Lokiarchaeia	1377
OBEP010891591.1	metagenome			Archaea/Asgardaeota/Lokiarchaeia	1311
OBEP010892148.1	metagenome			Archaea/Asgardaeota/Lokiarchaeia	1434
OBEP010892501.1	metagenome			Archaea/Asgardaeota/Lokiarchaeia	1431
OBEP010892563.1	metagenome			Archaea/Asgardaeota/Lokiarchaeia	1234
OBEP010892816.1	metagenome			Archaea/Asgardaeota/Lokiarchaeia	1428
OBEP010892940.1	metagenome			Archaea/Asgardaeota/Lokiarchaeia	1431
OBEP010893344.1	metagenome			Archaea/Asgardaeota/Lokiarchaeia	1433
OBEP010893774.1	metagenome			Archaea/Asgardaeota/Lokiarchaeia	1374
OBEP010894335.1	metagenome			Archaea/Asgardaeota/Lokiarchaeia	1217
OBEP010894419.1	metagenome			Archaea/Asgardaeota/Lokiarchaeia	1427
OBEP010895284.1	metagenome			Archaea/Asgardaeota/Lokiarchaeia	1322
OBEP010896301.1	metagenome			Archaea/Asgardaeota/Lokiarchaeia	1285
OBEP010897929.1	metagenome			Archaea/Asgardaeota/Lokiarchaeia	1313
OBEP010898011.1	metagenome			Archaea/Asgardaeota/Lokiarchaeia	1434
OBEP010898394.1	metagenome			Archaea/Asgardaeota/Lokiarchaeia	1434
OBEP010899901.1	metagenome			Archaea/Asgardaeota/Lokiarchaeia	1429
OBEP010900977.1	metagenome			Archaea/Asgardaeota/Lokiarchaeia	1420
OBEP010901416.1	metagenome			Archaea/Asgardaeota/Lokiarchaeia	1379
OBEP010901956.1	metagenome			Archaea/Asgardaeota/Lokiarchaeia	1431
OBEP010903639.1	metagenome			Archaea/Asgardaeota/Lokiarchaeia	1218
OBEP010904379.1	metagenome			Archaea/Asgardaeota/Lokiarchaeia	1217
OBEP010905221.1	metagenome			Archaea/Asgardaeota/Lokiarchaeia	1434
OBEP010905654.1	metagenome			Archaea/Asgardaeota/Lokiarchaeia	1430
OBEP010906365.1	metagenome			Archaea/Asgardaeota/Lokiarchaeia	1382
OBEP010906952.1	metagenome			Archaea/Asgardaeota/Lokiarchaeia	1314
OBEP010907044.1	metagenome			Archaea/Asgardaeota/Lokiarchaeia	1434
OBEP010907219.1	metagenome			Archaea/Asgardaeota/Lokiarchaeia	1429
OBEP010908007.1	metagenome			Archaea/Asgardaeota/Lokiarchaeia	1431
OBEP010908115.1	metagenome			Archaea/Asgardaeota/Lokiarchaeia	1246
OBEP010909207.1	metagenome			Archaea/Asgardaeota/Lokiarchaeia	1432
OBEP010909822.1	metagenome			Archaea/Asgardaeota/Lokiarchaeia	1431
OBEP010910144.1	metagenome			Archaea/Asgardaeota/Lokiarchaeia	1424
OBEP010910809.1	metagenome			Archaea/Asgardaeota/Lokiarchaeia	1424
OBEP010910883.1	metagenome			Archaea/Asgardaeota/Lokiarchaeia	1434
OBEP010911517.1	metagenome			Archaea/Asgardaeota/Lokiarchaeia	1432
OBEP010913838.1	metagenome			Archaea/Asgardaeota/Lokiarchaeia	1218
OBEP010914503.1	metagenome			Archaea/Asgardaeota/Lokiarchaeia	1433
OBEP010914638.1	metagenome			Archaea/Asgardaeota/Lokiarchaeia	1433
OBEP010914733.1	metagenome			Archaea/Asgardaeota/Lokiarchaeia	1298
OBEP010914979.1	metagenome			Archaea/Asgardaeota/Lokiarchaeia	1431
OBEP010915492.1	metagenome			Archaea/Asgardaeota/Lokiarchaeia	1422
OBEP010916407.1	metagenome			Archaea/Asgardaeota/Lokiarchaeia	1434
OBEP010917409.1	metagenome			Archaea/Asgardaeota/Lokiarchaeia	1218
OBEP010917615.1	metagenome			Archaea/Asgardaeota/Lokiarchaeia	1217
OBEP010917861.1	metagenome			Archaea/Asgardaeota/Lokiarchaeia	1217
OBEP010918376.1	metagenome			Archaea/Asgardaeota/Lokiarchaeia	1427
OBEP010918510.1	metagenome			Archaea/Asgardaeota/Lokiarchaeia	1239
OBEP010919887.1	metagenome			Archaea/Asgardaeota/Lokiarchaeia	1432
OBEP010919912.1	metagenome			Archaea/Asgardaeota/Lokiarchaeia	1429
OBEP010920420.1	metagenome			Archaea/Asgardaeota/Lokiarchaeia	1244
OBEP010921245.1	metagenome			Archaea/Asgardaeota/Lokiarchaeia	1435
OBEP010923379.1	metagenome			Archaea/Asgardaeota/Lokiarchaeia	1430
OBEP010923589.1	metagenome			Archaea/Asgardaeota/Lokiarchaeia	1424
OBEP010923595.1	metagenome			Archaea/Asgardaeota/Lokiarchaeia	1326
OBEP010923694.1	metagenome			Archaea/Asgardaeota/Lokiarchaeia	1238
OBEP010924246.1	metagenome			Archaea/Asgardaeota/Lokiarchaeia	1375
OBEP010924416.1	metagenome			Archaea/Asgardaeota/Lokiarchaeia	1434
OBEP010924858.1	metagenome			Archaea/Asgardaeota/Lokiarchaeia	1403
OBEP010925465.1	metagenome			Archaea/Asgardaeota/Lokiarchaeia	1329
OBEP010925588.1	metagenome			Archaea/Asgardaeota/Lokiarchaeia	1430
OBEP010925894.1	metagenome			Archaea/Asgardaeota/Lokiarchaeia	1431
OBEP010926090.1	metagenome			Archaea/Asgardaeota/Lokiarchaeia	1323
OBEP010926139.1	metagenome			Archaea/Asgardaeota/Lokiarchaeia	1434
OBEP010926802.1	metagenome			Archaea/Asgardaeota/Lokiarchaeia	1236
OBEP010927290.1	metagenome			Archaea/Asgardaeota/Lokiarchaeia	1429
OBEP010927520.1	metagenome			Archaea/Asgardaeota/Lokiarchaeia	1322
OBEP010927856.1	metagenome			Archaea/Asgardaeota/Lokiarchaeia	1429
OBEP010927905.1	metagenome			Archaea/Asgardaeota/Lokiarchaeia	1430
OBEP010928189.1	metagenome			Archaea/Asgardaeota/Lokiarchaeia	1409
OBEP010928988.1	metagenome			Archaea/Asgardaeota/Lokiarchaeia	1432
OBEP010929183.1	metagenome			Archaea/Asgardaeota/Lokiarchaeia	1379
OBEP010929791.1	metagenome			Archaea/Asgardaeota/Lokiarchaeia	1433
OBEP010930245.1	metagenome			Archaea/Asgardaeota/Lokiarchaeia	1327
OBEP010930481.1	metagenome			Archaea/Asgardaeota/Lokiarchaeia	1431
OBEP011080649.1	metagenome			Archaea/Asgardaeota/Lokiarchaeia	1327
OBEP011082967.1	metagenome			Archaea/Asgardaeota/Lokiarchaeia	1217
OBEP011090577.1	metagenome			Archaea/Asgardaeota/Lokiarchaeia	1433
OBEP011092052.1	metagenome			Archaea/Asgardaeota/Lokiarchaeia	1431
OBEP011095159.1	metagenome			Archaea/Asgardaeota/Lokiarchaeia	1434
OBEP011099788.1	metagenome			Archaea/Asgardaeota/Lokiarchaeia	1347
OBEP011105630.1	metagenome			Archaea/Asgardaeota/Lokiarchaeia	1430
OBEP011218069.1	metagenome			Archaea/Asgardaeota/Lokiarchaeia	1419
OBEP011219794.1	metagenome			Archaea/Asgardaeota/Lokiarchaeia	1217
OBEP011220123.1	metagenome			Archaea/Asgardaeota/Lokiarchaeia	1430
OBEP011223301.1	metagenome			Archaea/Asgardaeota/Lokiarchaeia	1434
OBEP011224616.1	metagenome			Archaea/Asgardaeota/Lokiarchaeia	1357
OBEP011225321.1	metagenome			Archaea/Asgardaeota/Lokiarchaeia	1434
OBEP011229569.1	metagenome			Archaea/Asgardaeota/Lokiarchaeia	1218
OBEP011232275.1	metagenome			Archaea/Asgardaeota/Lokiarchaeia	1434
OBEP011236626.1	metagenome			Archaea/Asgardaeota/Lokiarchaeia	1429
OBEP011237338.1	metagenome			Archaea/Asgardaeota/Lokiarchaeia	1430
OBEP011238147.1	metagenome			Archaea/Asgardaeota/Lokiarchaeia	1238
OBEP011238702.1	metagenome			Archaea/Asgardaeota/Lokiarchaeia	1222
OBEP011241612.1	metagenome			Archaea/Asgardaeota/Lokiarchaeia	1432
OBEP011241685.1	metagenome			Archaea/Asgardaeota/Lokiarchaeia	1434
OBEP011242150.1	metagenome			Archaea/Asgardaeota/Lokiarchaeia	1341
OBEP011244957.1	metagenome			Archaea/Asgardaeota/Lokiarchaeia	1429
OBEP011246634.1	metagenome			Archaea/Asgardaeota/Lokiarchaeia	1431
OBEP011248093.1	metagenome			Archaea/Asgardaeota/Lokiarchaeia	1434
OBEP011248361.1	metagenome			Archaea/Asgardaeota/Lokiarchaeia	1433
OBEP011248892.1	metagenome			Archaea/Asgardaeota/Lokiarchaeia	1243
OBEP011249411.1	metagenome			Archaea/Asgardaeota/Lokiarchaeia	1431
OBEP011254141.1	metagenome			Archaea/Asgardaeota/Lokiarchaeia	1218
OBEP011255262.1	metagenome			Archaea/Asgardaeota/Lokiarchaeia	1433
OBEP011255759.1	metagenome			Archaea/Asgardaeota/Lokiarchaeia	1434
OBEP011258706.1	metagenome			Archaea/Asgardaeota/Lokiarchaeia	1476
OBEP011259715.1	metagenome			Archaea/Asgardaeota/Lokiarchaeia	1429
OBEP011260822.1	metagenome			Archaea/Asgardaeota/Lokiarchaeia	1434
OBEP011262874.1	metagenome			Archaea/Asgardaeota/Lokiarchaeia	1351
OBEP011263867.1	metagenome			Archaea/Asgardaeota/Lokiarchaeia	1231
OBEP011266161.1	metagenome			Archaea/Asgardaeota/Lokiarchaeia	1431
OBEP011266716.1	metagenome			Archaea/Asgardaeota/Lokiarchaeia	1433
OBEP011269531.1	metagenome			Archaea/Asgardaeota/Lokiarchaeia	1433
OBEP011270091.1	metagenome			Archaea/Asgardaeota/Lokiarchaeia	1432
OBEP011275648.1	metagenome			Archaea/Asgardaeota/Lokiarchaeia	1433
OBEP011275671.1	metagenome			Archaea/Asgardaeota/Lokiarchaeia	1362
OBEP011275776.1	metagenome			Archaea/Asgardaeota/Lokiarchaeia	1313
OBEP011275963.1	metagenome			Archaea/Asgardaeota/Lokiarchaeia	1428
OBEP011277032.1	metagenome			Archaea/Asgardaeota/Lokiarchaeia	1254
OBEP011277229.1	metagenome			Archaea/Asgardaeota/Lokiarchaeia	1431
OBEP011277294.1	metagenome			Archaea/Asgardaeota/Lokiarchaeia	1431
OBEP011277986.1	metagenome			Archaea/Asgardaeota/Lokiarchaeia	1245
OBEP011279476.1	metagenome			Archaea/Asgardaeota/Lokiarchaeia	1365
OBEP011279596.1	metagenome			Archaea/Asgardaeota/Lokiarchaeia	1430
OBEP011279707.1	metagenome			Archaea/Asgardaeota/Lokiarchaeia	1431
OBEP011279819.1	metagenome			Archaea/Asgardaeota/Lokiarchaeia	1238
OBEP011280468.1	metagenome			Archaea/Asgardaeota/Lokiarchaeia	1419
OBEP011280653.1	metagenome			Archaea/Asgardaeota/Lokiarchaeia	1404
OBEP011281154.1	metagenome			Archaea/Asgardaeota/Lokiarchaeia	1431
OBEP011281379.1	metagenome			Archaea/Asgardaeota/Lokiarchaeia	1429
OBEP011281781.1	metagenome			Archaea/Asgardaeota/Lokiarchaeia	1434
OBEP011282280.1	metagenome			Archaea/Asgardaeota/Lokiarchaeia	1432
OBEP011283123.1	metagenome			Archaea/Asgardaeota/Lokiarchaeia	1329
OBEP011283431.1	metagenome			Archaea/Asgardaeota/Lokiarchaeia	1426
OBEP011283893.1	metagenome			Archaea/Asgardaeota/Lokiarchaeia	1217
OBEP011284134.1	metagenome			Archaea/Asgardaeota/Lokiarchaeia	1216
OBEP011284183.1	metagenome			Archaea/Asgardaeota/Lokiarchaeia	1430
OBEP011284787.1	metagenome			Archaea/Asgardaeota/Lokiarchaeia	1434
OBEP011285854.1	metagenome			Archaea/Asgardaeota/Lokiarchaeia	1431
OBEP011285870.1	metagenome			Archaea/Asgardaeota/Lokiarchaeia	1431
OBEP011286484.1	metagenome			Archaea/Asgardaeota/Lokiarchaeia	1431
OBEP011286504.1	metagenome			Archaea/Asgardaeota/Lokiarchaeia	1428
OBEP011286869.1	metagenome			Archaea/Asgardaeota/Lokiarchaeia	1430
OBEP011287078.1	metagenome			Archaea/Asgardaeota/Lokiarchaeia	1432
OBEP011288283.1	metagenome			Archaea/Asgardaeota/Lokiarchaeia	1433
OBEP011288565.1	metagenome			Archaea/Asgardaeota/Lokiarchaeia	1419
OBEP011288945.1	metagenome			Archaea/Asgardaeota/Lokiarchaeia	1434
OBEP011289425.1	metagenome			Archaea/Asgardaeota/Lokiarchaeia	1245
OBEP011289439.1	metagenome			Archaea/Asgardaeota/Lokiarchaeia	1434
OBEP011290038.1	metagenome			Archaea/Asgardaeota/Lokiarchaeia	1431
OBEP011290041.1	metagenome			Archaea/Asgardaeota/Lokiarchaeia	1326
OBEP011290237.1	metagenome			Archaea/Asgardaeota/Lokiarchaeia	1415
OBEP011290377.1	metagenome			Archaea/Asgardaeota/Lokiarchaeia	1489
OBEP011290428.1	metagenome			Archaea/Asgardaeota/Lokiarchaeia	1332
OBEP011291117.1	metagenome			Archaea/Asgardaeota/Lokiarchaeia	1431
OBEP011291236.1	metagenome			Archaea/Asgardaeota/Lokiarchaeia	1430
OBEP011291310.1	metagenome			Archaea/Asgardaeota/Lokiarchaeia	1431
OBEP011291673.1	metagenome			Archaea/Asgardaeota/Lokiarchaeia	1330
OBEP011291786.1	metagenome			Archaea/Asgardaeota/Lokiarchaeia	1324
OBEP011292553.1	metagenome			Archaea/Asgardaeota/Lokiarchaeia	1430
OBEP011292822.1	metagenome			Archaea/Asgardaeota/Lokiarchaeia	1429
OBEP011292942.1	metagenome			Archaea/Asgardaeota/Lokiarchaeia	1310
OBEP011293022.1	metagenome			Archaea/Asgardaeota/Lokiarchaeia	1409
OBEP011293718.1	metagenome			Archaea/Asgardaeota/Lokiarchaeia	1233
OBEP011294390.1	metagenome			Archaea/Asgardaeota/Lokiarchaeia	1217
OBEP011294698.1	metagenome			Archaea/Asgardaeota/Lokiarchaeia	1218
OBEP011294764.1	metagenome			Archaea/Asgardaeota/Lokiarchaeia	1433
OBEP011295408.1	metagenome			Archaea/Asgardaeota/Lokiarchaeia	1435
OBEP011295507.1	metagenome			Archaea/Asgardaeota/Lokiarchaeia	1217
OBEP011295563.1	metagenome			Archaea/Asgardaeota/Lokiarchaeia	1431
OBEP011295618.1	metagenome			Archaea/Asgardaeota/Lokiarchaeia	1431
OBEP011296919.1	metagenome			Archaea/Asgardaeota/Lokiarchaeia	1431
OBEP011296930.1	metagenome			Archaea/Asgardaeota/Lokiarchaeia	1429
OBEP011297268.1	metagenome			Archaea/Asgardaeota/Lokiarchaeia	1238
OBEP011297572.1	metagenome			Archaea/Asgardaeota/Lokiarchaeia	1434
OBEP011297743.1	metagenome			Archaea/Asgardaeota/Lokiarchaeia	1427
OBEP011297845.1	metagenome			Archaea/Asgardaeota/Lokiarchaeia	1433
OBEP011297976.1	metagenome			Archaea/Asgardaeota/Lokiarchaeia	1434
OBEP011298372.1	metagenome			Archaea/Asgardaeota/Lokiarchaeia	1410
OBEP011298543.1	metagenome			Archaea/Asgardaeota/Lokiarchaeia	1321
OBEP011298982.1	metagenome			Archaea/Asgardaeota/Lokiarchaeia	1432
OBEP011299059.1	metagenome			Archaea/Asgardaeota/Lokiarchaeia	1431
OBEP011299223.1	metagenome			Archaea/Asgardaeota/Lokiarchaeia	1238
OBEP011299305.1	metagenome			Archaea/Asgardaeota/Lokiarchaeia	1429
OBEP011299399.1	metagenome			Archaea/Asgardaeota/Lokiarchaeia	1435
OBEP011299837.1	metagenome			Archaea/Asgardaeota/Lokiarchaeia	1429
OBEP011300511.1	metagenome			Archaea/Asgardaeota/Lokiarchaeia	1218
OBEP011301474.1	metagenome			Archaea/Asgardaeota/Lokiarchaeia	1433
OBEP011301674.1	metagenome			Archaea/Asgardaeota/Lokiarchaeia	1431
OBEP011301712.1	metagenome			Archaea/Asgardaeota/Lokiarchaeia	1358
OBEP011302534.1	metagenome			Archaea/Asgardaeota/Lokiarchaeia	1218
OBEP011303118.1	metagenome			Archaea/Asgardaeota/Lokiarchaeia	1218
OBEP011303247.1	metagenome			Archaea/Asgardaeota/Lokiarchaeia	1322
OBEP011303660.1	metagenome			Archaea/Asgardaeota/Lokiarchaeia	1434
OBEP011304294.1	metagenome			Archaea/Asgardaeota/Lokiarchaeia	1431
OBEP011305435.1	metagenome			Archaea/Asgardaeota/Lokiarchaeia	1434
OBEP011305586.1	metagenome			Archaea/Asgardaeota/Lokiarchaeia	1432
OBEP011305609.1	metagenome			Archaea/Asgardaeota/Lokiarchaeia	1378
OBEP011305710.1	metagenome			Archaea/Asgardaeota/Lokiarchaeia	1434
OBEP011306294.1	metagenome			Archaea/Asgardaeota/Lokiarchaeia	1417
OBEP011307253.1	metagenome			Archaea/Asgardaeota/Lokiarchaeia	1429
OBEP011307506.1	metagenome			Archaea/Asgardaeota/Lokiarchaeia	1239
OBEP011308093.1	metagenome			Archaea/Asgardaeota/Lokiarchaeia	1321
OBEP011308564.1	metagenome			Archaea/Asgardaeota/Lokiarchaeia	1316
OBEP011308929.1	metagenome			Archaea/Asgardaeota/Lokiarchaeia	1433
OBEP011308987.1	metagenome			Archaea/Asgardaeota/Lokiarchaeia	1239
OBEP011310741.1	metagenome			Archaea/Asgardaeota/Lokiarchaeia	1239
OBEP011310870.1	metagenome			Archaea/Asgardaeota/Lokiarchaeia	1434
OBEP011311716.1	metagenome			Archaea/Asgardaeota/Lokiarchaeia	1411
OBEP011311792.1	metagenome			Archaea/Asgardaeota/Lokiarchaeia	1378
OBEP011312414.1	metagenome			Archaea/Asgardaeota/Lokiarchaeia	1329
OBEP011312727.1	metagenome			Archaea/Asgardaeota/Lokiarchaeia	1434
OBEP011312840.1	metagenome			Archaea/Asgardaeota/Lokiarchaeia	1433
OBEP011313590.1	metagenome			Archaea/Asgardaeota/Lokiarchaeia	1218
OBEP011314233.1	metagenome			Archaea/Asgardaeota/Lokiarchaeia	1434
OBEP011315212.1	metagenome			Archaea/Asgardaeota/Lokiarchaeia	1431
OBEP011315264.1	metagenome			Archaea/Asgardaeota/Lokiarchaeia	1242
OBEP011316059.1	metagenome			Archaea/Asgardaeota/Lokiarchaeia	1320
OBEP011316114.1	metagenome			Archaea/Asgardaeota/Lokiarchaeia	1431
OBEP011316331.1	metagenome			Archaea/Asgardaeota/Lokiarchaeia	1433
OBEP011316544.1	metagenome			Archaea/Asgardaeota/Lokiarchaeia	1315
OBEP011317577.1	metagenome			Archaea/Asgardaeota/Lokiarchaeia	1379
OBEP011317796.1	metagenome			Archaea/Asgardaeota/Lokiarchaeia	1327
OBEP011318075.1	metagenome			Archaea/Asgardaeota/Lokiarchaeia	1434
OBEP011318277.1	metagenome			Archaea/Asgardaeota/Lokiarchaeia	1420
OBEP011318622.1	metagenome			Archaea/Asgardaeota/Lokiarchaeia	1431
OBEP011318710.1	metagenome			Archaea/Asgardaeota/Lokiarchaeia	1433
OBEP011318783.1	metagenome			Archaea/Asgardaeota/Lokiarchaeia	1433
OBEP011318960.1	metagenome			Archaea/Asgardaeota/Lokiarchaeia	1427
OBEP011319571.1	metagenome			Archaea/Asgardaeota/Lokiarchaeia	1434
OBEP011320373.1	metagenome			Archaea/Asgardaeota/Lokiarchaeia	1427
OBEP011320436.1	metagenome			Archaea/Asgardaeota/Lokiarchaeia	1239
OBEP011320474.1	metagenome			Archaea/Asgardaeota/Lokiarchaeia	1434
OBEP011320739.1	metagenome			Archaea/Asgardaeota/Lokiarchaeia	1434
OBEP011321096.1	metagenome			Archaea/Asgardaeota/Lokiarchaeia	1433
OBEP011321546.1	metagenome			Archaea/Asgardaeota/Lokiarchaeia	1218
OBEP011322591.1	metagenome			Archaea/Asgardaeota/Lokiarchaeia	1217
OBEP011322732.1	metagenome			Archaea/Asgardaeota/Lokiarchaeia	1434
OBEP011322868.1	metagenome			Archaea/Asgardaeota/Lokiarchaeia	1239
OBEP011323120.1	metagenome			Archaea/Asgardaeota/Lokiarchaeia	1375
OBEP011323261.1	metagenome			Archaea/Asgardaeota/Lokiarchaeia	1434
OBEP011323968.1	metagenome			Archaea/Asgardaeota/Lokiarchaeia	1430
OBEP011324517.1	metagenome			Archaea/Asgardaeota/Lokiarchaeia	1427
OBEP011324604.1	metagenome			Archaea/Asgardaeota/Lokiarchaeia	1431
OBEP011324894.1	metagenome			Archaea/Asgardaeota/Lokiarchaeia	1327
OBEP011325084.1	metagenome			Archaea/Asgardaeota/Lokiarchaeia	1431
OBEP011326369.1	metagenome			Archaea/Asgardaeota/Lokiarchaeia	1431
OBEP011326455.1	metagenome			Archaea/Asgardaeota/Lokiarchaeia	1340
OBEP011326653.1	metagenome			Archaea/Asgardaeota/Lokiarchaeia	1432
OBEP011327718.1	metagenome			Archaea/Asgardaeota/Lokiarchaeia	1431
OBEP011328428.1	metagenome			Archaea/Asgardaeota/Lokiarchaeia	1429
OBEP011328503.1	metagenome			Archaea/Asgardaeota/Lokiarchaeia	1326
OBEP011328795.1	metagenome			Archaea/Asgardaeota/Lokiarchaeia	1434
OBEP011329532.1	metagenome			Archaea/Asgardaeota/Lokiarchaeia	1375
OBEP011329593.1	metagenome			Archaea/Asgardaeota/Lokiarchaeia	1431
OBEP011330056.1	metagenome			Archaea/Asgardaeota/Lokiarchaeia	1328
OBEP011330644.1	metagenome			Archaea/Asgardaeota/Lokiarchaeia	1434
OBEP011331519.1	metagenome			Archaea/Asgardaeota/Lokiarchaeia	1430
OBEP011331773.1	metagenome			Archaea/Asgardaeota/Lokiarchaeia	1231
OBEP011332516.1	metagenome			Archaea/Asgardaeota/Lokiarchaeia	1411
OBEP011332976.1	metagenome			Archaea/Asgardaeota/Lokiarchaeia	1434
OBEP011334433.1	metagenome			Archaea/Asgardaeota/Lokiarchaeia	1313
OBEP011335128.1	metagenome			Archaea/Asgardaeota/Lokiarchaeia	1431
OBEP011335332.1	metagenome			Archaea/Asgardaeota/Lokiarchaeia	1431
OBEP011335503.1	metagenome			Archaea/Asgardaeota/Lokiarchaeia	1433
OBEP011335699.1	metagenome			Archaea/Asgardaeota/Lokiarchaeia	1235
OBEP011337522.1	metagenome			Archaea/Asgardaeota/Lokiarchaeia	1435
OBEP011338004.1	metagenome			Archaea/Asgardaeota/Lokiarchaeia	1430
OBEP011338180.1	metagenome			Archaea/Asgardaeota/Lokiarchaeia	1434
OBEP011338220.1	metagenome			Archaea/Asgardaeota/Lokiarchaeia	1409
OBEP011338275.1	metagenome			Archaea/Asgardaeota/Lokiarchaeia	1433
OBEP011338884.1	metagenome			Archaea/Asgardaeota/Lokiarchaeia	1365
OBEP011339010.1	metagenome			Archaea/Asgardaeota/Lokiarchaeia	1432
OBEP011339110.1	metagenome			Archaea/Asgardaeota/Lokiarchaeia	1434
OBEP011339125.1	metagenome			Archaea/Asgardaeota/Lokiarchaeia	1430
OBEP011339237.1	metagenome			Archaea/Asgardaeota/Lokiarchaeia	1434
OBEP011339342.1	metagenome			Archaea/Asgardaeota/Lokiarchaeia	1431
OBEP011339900.1	metagenome			Archaea/Asgardaeota/Lokiarchaeia	1434
OBEP011340171.1	metagenome			Archaea/Asgardaeota/Lokiarchaeia	1431
OBEP011340410.1	metagenome			Archaea/Asgardaeota/Lokiarchaeia	1433
OBEP011343152.1	metagenome			Archaea/Asgardaeota/Lokiarchaeia	1218
OBEP011344422.1	metagenome			Archaea/Asgardaeota/Lokiarchaeia	1429
OBEP011345586.1	metagenome			Archaea/Asgardaeota/Lokiarchaeia	1432
OBEP011347449.1	metagenome			Archaea/Asgardaeota/Lokiarchaeia	1284
OBEP011348266.1	metagenome			Archaea/Asgardaeota/Lokiarchaeia	1431
OBEP011348435.1	metagenome			Archaea/Asgardaeota/Lokiarchaeia	1433
OBEP011348521.1	metagenome			Archaea/Asgardaeota/Lokiarchaeia	1431
OBEP011348806.1	metagenome			Archaea/Asgardaeota/Lokiarchaeia	1329
OBEP011348836.1	metagenome			Archaea/Asgardaeota/Lokiarchaeia	1322
OBEP011349021.1	metagenome			Archaea/Asgardaeota/Lokiarchaeia	1431
OBEP011349828.1	metagenome			Archaea/Asgardaeota/Lokiarchaeia	1428
OBEP011349935.1	metagenome			Archaea/Asgardaeota/Lokiarchaeia	1433
OBEP011351069.1	metagenome			Archaea/Asgardaeota/Lokiarchaeia	1431
OBEP011351142.1	metagenome			Archaea/Asgardaeota/Lokiarchaeia	1430
OBEP011352242.1	metagenome			Archaea/Asgardaeota/Lokiarchaeia	1432
OBEP011352742.1	metagenome			Archaea/Asgardaeota/Lokiarchaeia	1434
OBEP011352944.1	metagenome			Archaea/Asgardaeota/Lokiarchaeia	1434
OBEP011354335.1	metagenome			Archaea/Asgardaeota/Lokiarchaeia	1433
OBEP011355293.1	metagenome			Archaea/Asgardaeota/Lokiarchaeia	1375
OBEP011356028.1	metagenome			Archaea/Asgardaeota/Lokiarchaeia	1433
OBEP011356042.1	metagenome			Archaea/Asgardaeota/Lokiarchaeia	1434
OBEP011356129.1	metagenome			Archaea/Asgardaeota/Lokiarchaeia	1429
OBEP011356307.1	metagenome			Archaea/Asgardaeota/Lokiarchaeia	1375
OBEP011357971.1	metagenome			Archaea/Asgardaeota/Lokiarchaeia	1434
OBEP011358219.1	metagenome			Archaea/Asgardaeota/Lokiarchaeia	1434
OBEP011359396.1	metagenome			Archaea/Asgardaeota/Lokiarchaeia	1432
OBEP011359708.1	metagenome			Archaea/Asgardaeota/Lokiarchaeia	1434
OBEP011360027.1	metagenome			Archaea/Asgardaeota/Lokiarchaeia	1416
OBEP011360396.1	metagenome			Archaea/Asgardaeota/Lokiarchaeia	1431
OBEP011361406.1	metagenome			Archaea/Asgardaeota/Lokiarchaeia	1423
OBEP011361842.1	metagenome			Archaea/Asgardaeota/Lokiarchaeia	1293
OBEP011361908.1	metagenome			Archaea/Asgardaeota/Lokiarchaeia	1322
OBEP011362659.1	metagenome			Archaea/Asgardaeota/Lokiarchaeia	1434
OBEP011362794.1	metagenome			Archaea/Asgardaeota/Lokiarchaeia	1320
OBEP011362827.1	metagenome			Archaea/Asgardaeota/Lokiarchaeia	1238
OBEP011363693.1	metagenome			Archaea/Asgardaeota/Lokiarchaeia	1431
OBEP011364393.1	metagenome			Archaea/Asgardaeota/Lokiarchaeia	1434
OBEP011364776.1	metagenome			Archaea/Asgardaeota/Lokiarchaeia	1334
OBEP011365085.1	metagenome			Archaea/Asgardaeota/Lokiarchaeia	1432
OBEP011365144.1	metagenome			Archaea/Asgardaeota/Lokiarchaeia	1377
OBEP011365181.1	metagenome			Archaea/Asgardaeota/Lokiarchaeia	1434
OBEP011365285.1	metagenome			Archaea/Asgardaeota/Lokiarchaeia	1345
OBEP011365554.1	metagenome			Archaea/Asgardaeota/Lokiarchaeia	1349
OBEP011365774.1	metagenome			Archaea/Asgardaeota/Lokiarchaeia	1436
OBEP011366126.1	metagenome			Archaea/Asgardaeota/Lokiarchaeia	1379
OBEP011366322.1	metagenome			Archaea/Asgardaeota/Lokiarchaeia	1434
OBEP011366683.1	metagenome			Archaea/Asgardaeota/Lokiarchaeia	1325
OBEP011366958.1	metagenome			Archaea/Asgardaeota/Lokiarchaeia	1407
OBEP011368308.1	metagenome			Archaea/Asgardaeota/Lokiarchaeia	1434
OBEP011369027.1	metagenome			Archaea/Asgardaeota/Lokiarchaeia	1431
OBEP011369246.1	metagenome			Archaea/Asgardaeota/Lokiarchaeia	1265
OBEP011369700.1	metagenome			Archaea/Asgardaeota/Lokiarchaeia	1437
OBEP011370087.1	metagenome			Archaea/Asgardaeota/Lokiarchaeia	1436
OBEP011370192.1	metagenome			Archaea/Asgardaeota/Lokiarchaeia	1341
OBEP011370864.1	metagenome			Archaea/Asgardaeota/Lokiarchaeia	1238
OBEP011371572.1	metagenome			Archaea/Asgardaeota/Lokiarchaeia	1218
OBEP011371645.1	metagenome			Archaea/Asgardaeota/Lokiarchaeia	1434
OBEP011372350.1	metagenome			Archaea/Asgardaeota/Lokiarchaeia	1434
OBEP011372546.1	metagenome			Archaea/Asgardaeota/Lokiarchaeia	1430
OBEP011372890.1	metagenome			Archaea/Asgardaeota/Lokiarchaeia	1379
OBEP011373553.1	metagenome			Archaea/Asgardaeota/Lokiarchaeia	1432
OBEP011374422.1	metagenome			Archaea/Asgardaeota/Lokiarchaeia	1430
OBEP011374460.1	metagenome			Archaea/Asgardaeota/Lokiarchaeia	1218
OBEP011375520.1	metagenome			Archaea/Asgardaeota/Lokiarchaeia	1328
OBEP011375598.1	metagenome			Archaea/Asgardaeota/Lokiarchaeia	1338
OBEP011375657.1	metagenome			Archaea/Asgardaeota/Lokiarchaeia	1326
OBEP011376117.1	metagenome			Archaea/Asgardaeota/Lokiarchaeia	1433
OBEP011376156.1	metagenome			Archaea/Asgardaeota/Lokiarchaeia	1239
OBEP011377305.1	metagenome			Archaea/Asgardaeota/Lokiarchaeia	1426
OBEP011377595.1	metagenome			Archaea/Asgardaeota/Lokiarchaeia	1431
OBEP011379204.1	metagenome			Archaea/Asgardaeota/Lokiarchaeia	1434
OBEP011379275.1	metagenome			Archaea/Asgardaeota/Lokiarchaeia	1419
OBEP011379685.1	metagenome			Archaea/Asgardaeota/Lokiarchaeia	1430
OBEP011380030.1	metagenome			Archaea/Asgardaeota/Lokiarchaeia	1431
OBEP011380289.1	metagenome			Archaea/Asgardaeota/Lokiarchaeia	1432
OBEP011380854.1	metagenome			Archaea/Asgardaeota/Lokiarchaeia	1431
OBEP011382108.1	metagenome			Archaea/Asgardaeota/Lokiarchaeia	1428
OBEP011382376.1	metagenome			Archaea/Asgardaeota/Lokiarchaeia	1434
OBEP011382473.1	metagenome			Archaea/Asgardaeota/Lokiarchaeia	1434
OBEP011383013.1	metagenome			Archaea/Asgardaeota/Lokiarchaeia	1490
OBEP011384088.1	metagenome			Archaea/Asgardaeota/Lokiarchaeia	1250
OBEP011384119.1	metagenome			Archaea/Asgardaeota/Lokiarchaeia	1440
OBEP011384227.1	metagenome			Archaea/Asgardaeota/Lokiarchaeia	1218
OBEP011384293.1	metagenome			Archaea/Asgardaeota/Lokiarchaeia	1434
OBEP011384305.1	metagenome			Archaea/Asgardaeota/Lokiarchaeia	1434
OBEP011384368.1	metagenome			Archaea/Asgardaeota/Lokiarchaeia	1431
OBEP011384412.1	metagenome			Archaea/Asgardaeota/Lokiarchaeia	1218
OBEP011384813.1	metagenome			Archaea/Asgardaeota/Lokiarchaeia	1238
OBEP011385610.1	metagenome			Archaea/Asgardaeota/Lokiarchaeia	1430
OBEP011385674.1	metagenome			Archaea/Asgardaeota/Lokiarchaeia	1434
OBEP011385777.1	metagenome			Archaea/Asgardaeota/Lokiarchaeia	1375
OBEP011386341.1	metagenome			Archaea/Asgardaeota/Lokiarchaeia	1301
OBEP011386490.1	metagenome			Archaea/Asgardaeota/Lokiarchaeia	1427
OBEP011386513.1	metagenome			Archaea/Asgardaeota/Lokiarchaeia	1432
OBEP011386664.1	metagenome			Archaea/Asgardaeota/Lokiarchaeia	1431
OBEP011387263.1	metagenome			Archaea/Asgardaeota/Lokiarchaeia	1326
OBEP011387599.1	metagenome			Archaea/Asgardaeota/Lokiarchaeia	1433
OBEP011387841.1	metagenome			Archaea/Asgardaeota/Lokiarchaeia	1429
OBEP011388095.1	metagenome			Archaea/Asgardaeota/Lokiarchaeia	1323
OBEP011388525.1	metagenome			Archaea/Asgardaeota/Lokiarchaeia	1410
OBEP011388768.1	metagenome			Archaea/Asgardaeota/Lokiarchaeia	1328
OBEP011388816.1	metagenome			Archaea/Asgardaeota/Lokiarchaeia	1238
OBEP011388914.1	metagenome			Archaea/Asgardaeota/Lokiarchaeia	1434
OBEP011389199.1	metagenome			Archaea/Asgardaeota/Lokiarchaeia	1355
OBEP011389245.1	metagenome			Archaea/Asgardaeota/Lokiarchaeia	1431
OBEP011389251.1	metagenome			Archaea/Asgardaeota/Lokiarchaeia	1432
OBEP011389645.1	metagenome			Archaea/Asgardaeota/Lokiarchaeia	1434
OBEP011389840.1	metagenome			Archaea/Asgardaeota/Lokiarchaeia	1434
OBEP011390912.1	metagenome			Archaea/Asgardaeota/Lokiarchaeia	1376
OBEP011391239.1	metagenome			Archaea/Asgardaeota/Lokiarchaeia	1433
OBEP011391317.1	metagenome			Archaea/Asgardaeota/Lokiarchaeia	1422
OBEP011391410.1	metagenome			Archaea/Asgardaeota/Lokiarchaeia	1322
OBEP011391691.1	metagenome			Archaea/Asgardaeota/Lokiarchaeia	1376
OBEP011391752.1	metagenome			Archaea/Asgardaeota/Lokiarchaeia	1326
OBEP011391833.1	metagenome			Archaea/Asgardaeota/Lokiarchaeia	1430
OBEP011391883.1	metagenome			Archaea/Asgardaeota/Lokiarchaeia	1434
OBEP011392371.1	metagenome			Archaea/Asgardaeota/Lokiarchaeia	1359
OBEP011392617.1	metagenome			Archaea/Asgardaeota/Lokiarchaeia	1433
OBEP011392688.1	metagenome			Archaea/Asgardaeota/Lokiarchaeia	1422
OBEP011392858.1	metagenome			Archaea/Asgardaeota/Lokiarchaeia	1433
OBEP011393460.1	metagenome			Archaea/Asgardaeota/Lokiarchaeia	1431
OBEP011393473.1	metagenome			Archaea/Asgardaeota/Lokiarchaeia	1434
OBEP011393521.1	metagenome			Archaea/Asgardaeota/Lokiarchaeia	1434
OBEP011394267.1	metagenome			Archaea/Asgardaeota/Lokiarchaeia	1342
OBEP011394518.1	metagenome			Archaea/Asgardaeota/Lokiarchaeia	1432
OBEP011394610.1	metagenome			Archaea/Asgardaeota/Lokiarchaeia	1432
OBEP011394808.1	metagenome			Archaea/Asgardaeota/Lokiarchaeia	1326
OBEP011395190.1	metagenome			Archaea/Asgardaeota/Lokiarchaeia	1430
OBEP011395295.1	metagenome			Archaea/Asgardaeota/Lokiarchaeia	1428
OBEP011397023.1	metagenome			Archaea/Asgardaeota/Lokiarchaeia	1434
OBEP011397246.1	metagenome			Archaea/Asgardaeota/Lokiarchaeia	1423
OBEP011397489.1	metagenome			Archaea/Asgardaeota/Lokiarchaeia	1326
OBEP011397513.1	metagenome			Archaea/Asgardaeota/Lokiarchaeia	1431
OBEP011397889.1	metagenome			Archaea/Asgardaeota/Lokiarchaeia	1429
OBEP011398026.1	metagenome			Archaea/Asgardaeota/Lokiarchaeia	1434
OBEP011398109.1	metagenome			Archaea/Asgardaeota/Lokiarchaeia	1323
OBEP011398141.1	metagenome			Archaea/Asgardaeota/Lokiarchaeia	1218
OBEP011398180.1	metagenome			Archaea/Asgardaeota/Lokiarchaeia	1322
OBEP011398193.1	metagenome			Archaea/Asgardaeota/Lokiarchaeia	1432
OBEP011398327.1	metagenome			Archaea/Asgardaeota/Lokiarchaeia	1433
OBEP011399057.1	metagenome			Archaea/Asgardaeota/Lokiarchaeia	1429
OBEP011399325.1	metagenome			Archaea/Asgardaeota/Lokiarchaeia	1434
OBEP011399549.1	metagenome			Archaea/Asgardaeota/Lokiarchaeia	1408
OBEP011399594.1	metagenome			Archaea/Asgardaeota/Lokiarchaeia	1435
OBEP011399786.1	metagenome			Archaea/Asgardaeota/Lokiarchaeia	1434
OBEP011400029.1	metagenome			Archaea/Asgardaeota/Lokiarchaeia	1348
OBEP011400538.1	metagenome			Archaea/Asgardaeota/Lokiarchaeia	1426
OBEP011400542.1	metagenome			Archaea/Asgardaeota/Lokiarchaeia	1240
OBEP011403118.1	metagenome			Archaea/Asgardaeota/Lokiarchaeia	1431
OBEP011404029.1	metagenome			Archaea/Asgardaeota/Lokiarchaeia	1434
OBEP011404080.1	metagenome			Archaea/Asgardaeota/Lokiarchaeia	1431
OBEP011404411.1	metagenome			Archaea/Asgardaeota/Lokiarchaeia	1435
OBEP011404555.1	metagenome			Archaea/Asgardaeota/Lokiarchaeia	1433
OBEP011404989.1	metagenome			Archaea/Asgardaeota/Lokiarchaeia	1218
OBEP011405069.1	metagenome			Archaea/Asgardaeota/Lokiarchaeia	1430
OBEP011405312.1	metagenome			Archaea/Asgardaeota/Lokiarchaeia	1431
OBEP011405722.1	metagenome			Archaea/Asgardaeota/Lokiarchaeia	1419
OBEP011405865.1	metagenome			Archaea/Asgardaeota/Lokiarchaeia	1328
OBEP011405887.1	metagenome			Archaea/Asgardaeota/Lokiarchaeia	1432
OBEP011405914.1	metagenome			Archaea/Asgardaeota/Lokiarchaeia	1218
OBEP011405924.1	metagenome			Archaea/Asgardaeota/Lokiarchaeia	1424
OBEP011405989.1	metagenome			Archaea/Asgardaeota/Lokiarchaeia	1217
OBEP011406078.1	metagenome			Archaea/Asgardaeota/Lokiarchaeia	1326
OBEP011406857.1	metagenome			Archaea/Asgardaeota/Lokiarchaeia	1217
OBEP011406933.1	metagenome			Archaea/Asgardaeota/Lokiarchaeia	1416
OBEP011407013.1	metagenome			Archaea/Asgardaeota/Lokiarchaeia	1430
OBEP011407196.1	metagenome			Archaea/Asgardaeota/Lokiarchaeia	1218
OBEP011407290.1	metagenome			Archaea/Asgardaeota/Lokiarchaeia	1429
OBEP011451244.1	metagenome			Archaea/Asgardaeota/Lokiarchaeia	1375
OBEP011453094.1	metagenome			Archaea/Asgardaeota/Lokiarchaeia	1314
OBEP011454334.1	metagenome			Archaea/Asgardaeota/Lokiarchaeia	1431
OBEP011455308.1	metagenome			Archaea/Asgardaeota/Lokiarchaeia	1238
OBEP011458887.1	metagenome			Archaea/Asgardaeota/Lokiarchaeia	1430
OBEP011464832.1	metagenome			Archaea/Asgardaeota/Lokiarchaeia	1426
OBEP011464865.1	metagenome			Archaea/Asgardaeota/Lokiarchaeia	1432
OBEP011465875.1	metagenome			Archaea/Asgardaeota/Lokiarchaeia	1326
OBEP011466594.1	metagenome			Archaea/Asgardaeota/Lokiarchaeia	1434
OBEP011469876.1	metagenome			Archaea/Asgardaeota/Lokiarchaeia	1434
OBEP011470976.1	metagenome			Archaea/Asgardaeota/Lokiarchaeia	1433
OBEP011471135.1	metagenome			Archaea/Asgardaeota/Lokiarchaeia	1434
OBEP011474672.1	metagenome			Archaea/Asgardaeota/Lokiarchaeia	1434
OBEP011477298.1	metagenome			Archaea/Asgardaeota/Lokiarchaeia	1434
OBEP011477794.1	metagenome			Archaea/Asgardaeota/Lokiarchaeia	1429
OBEP011477880.1	metagenome			Archaea/Asgardaeota/Lokiarchaeia	1432
OBEP011478897.1	metagenome			Archaea/Asgardaeota/Lokiarchaeia	1326
OBEP011479092.1	metagenome			Archaea/Asgardaeota/Lokiarchaeia	1431
OBEP011480068.1	metagenome			Archaea/Asgardaeota/Lokiarchaeia	1351
OBEP011480399.1	metagenome			Archaea/Asgardaeota/Lokiarchaeia	1429
OBEP011491346.1	metagenome			Archaea/Asgardaeota/Lokiarchaeia	1379
OBRS01392127.1	metagenome			Archaea/Asgardaeota/Lokiarchaeia	1239
OBRS01392765.1	metagenome			Archaea/Asgardaeota/Lokiarchaeia	1434
OBRS01393569.1	metagenome			Archaea/Asgardaeota/Lokiarchaeia	1429
OBRS01394356.1	metagenome			Archaea/Asgardaeota/Lokiarchaeia	1244
OBRS01396668.1	metagenome			Archaea/Asgardaeota/Lokiarchaeia	1432
OBRS01397423.1	metagenome			Archaea/Asgardaeota/Lokiarchaeia	1420
OBRS01399090.1	metagenome			Archaea/Asgardaeota/Lokiarchaeia	1431
OBRS01399186.1	metagenome			Archaea/Asgardaeota/Lokiarchaeia	1374
OBRS01399830.1	metagenome			Archaea/Asgardaeota/Lokiarchaeia	1433
OBRS01400788.1	metagenome			Archaea/Asgardaeota/Lokiarchaeia	1432
OBRS01400871.1	metagenome			Archaea/Asgardaeota/Lokiarchaeia	1418
OBRS01401065.1	metagenome			Archaea/Asgardaeota/Lokiarchaeia	1434
OBRS01402765.1	metagenome			Archaea/Asgardaeota/Lokiarchaeia	1434
OBRS01403093.1	metagenome			Archaea/Asgardaeota/Lokiarchaeia	1218
OBRS01404919.1	metagenome			Archaea/Asgardaeota/Lokiarchaeia	1431
OBRS01404959.1	metagenome			Archaea/Asgardaeota/Lokiarchaeia	1235
OBRS01405291.1	metagenome			Archaea/Asgardaeota/Lokiarchaeia	1428
OBRS01407216.1	metagenome			Archaea/Asgardaeota/Lokiarchaeia	1434
OBRS01407693.1	metagenome			Archaea/Asgardaeota/Lokiarchaeia	1429
OBRS01407716.1	metagenome			Archaea/Asgardaeota/Lokiarchaeia	1433
OBRS01407818.1	metagenome			Archaea/Asgardaeota/Lokiarchaeia	1430
OBRS01407965.1	metagenome			Archaea/Asgardaeota/Lokiarchaeia	1239
OBRS01408346.1	metagenome			Archaea/Asgardaeota/Lokiarchaeia	1431
OBRS01408449.1	metagenome			Archaea/Asgardaeota/Lokiarchaeia	1355
OBRS01408512.1	metagenome			Archaea/Asgardaeota/Lokiarchaeia	1218
OBRS01408588.1	metagenome			Archaea/Asgardaeota/Lokiarchaeia	1434
OBRS01409152.1	metagenome			Archaea/Asgardaeota/Lokiarchaeia	1217
OBRS01409844.1	metagenome			Archaea/Asgardaeota/Lokiarchaeia	1432
OBRS01409961.1	metagenome			Archaea/Asgardaeota/Lokiarchaeia	1434
OBRS01410180.1	metagenome			Archaea/Asgardaeota/Lokiarchaeia	1431
OBRS01410852.1	metagenome			Archaea/Asgardaeota/Lokiarchaeia	1431
OBRS01410897.1	metagenome			Archaea/Asgardaeota/Lokiarchaeia	1431
OBRS01411052.1	metagenome			Archaea/Asgardaeota/Lokiarchaeia	1377
OBRS01411161.1	metagenome			Archaea/Asgardaeota/Lokiarchaeia	1218
OBRS01411191.1	metagenome			Archaea/Asgardaeota/Lokiarchaeia	1418
OBRS01411597.1	metagenome			Archaea/Asgardaeota/Lokiarchaeia	1431
OBRS01412338.1	metagenome			Archaea/Asgardaeota/Lokiarchaeia	1434
OBRS01412616.1	metagenome			Archaea/Asgardaeota/Lokiarchaeia	1432
OBRS01412941.1	metagenome			Archaea/Asgardaeota/Lokiarchaeia	1432
OBRS01412952.1	metagenome			Archaea/Asgardaeota/Lokiarchaeia	1429
OBRS01413145.1	metagenome			Archaea/Asgardaeota/Lokiarchaeia	1218
OBRS01413612.1	metagenome			Archaea/Asgardaeota/Lokiarchaeia	1431
OBRS01413751.1	metagenome			Archaea/Asgardaeota/Lokiarchaeia	1434
OBRS01414003.1	metagenome			Archaea/Asgardaeota/Lokiarchaeia	1431
OBRS01414095.1	metagenome			Archaea/Asgardaeota/Lokiarchaeia	1306
OBRS01414397.1	metagenome			Archaea/Asgardaeota/Lokiarchaeia	1431
OBRS01415022.1	metagenome			Archaea/Asgardaeota/Lokiarchaeia	1432
OBRS01415131.1	metagenome			Archaea/Asgardaeota/Lokiarchaeia	1432
OBRS01415635.1	metagenome			Archaea/Asgardaeota/Lokiarchaeia	1433
OBRS01415646.1	metagenome			Archaea/Asgardaeota/Lokiarchaeia	1359
OBRS01416129.1	metagenome			Archaea/Asgardaeota/Lokiarchaeia	1430
OBRS01416756.1	metagenome			Archaea/Asgardaeota/Lokiarchaeia	1334
OBRS01416784.1	metagenome			Archaea/Asgardaeota/Lokiarchaeia	1218
OBRS01418610.1	metagenome			Archaea/Asgardaeota/Lokiarchaeia	1434
OBRS01419679.1	metagenome			Archaea/Asgardaeota/Lokiarchaeia	1417
OBRS01420962.1	metagenome			Archaea/Asgardaeota/Lokiarchaeia	1349
OBRS01420987.1	metagenome			Archaea/Asgardaeota/Lokiarchaeia	1429
OBRS01421297.1	metagenome			Archaea/Asgardaeota/Lokiarchaeia	1218
OBRS01421428.1	metagenome			Archaea/Asgardaeota/Lokiarchaeia	1434
OBRS01421685.1	metagenome			Archaea/Asgardaeota/Lokiarchaeia	1315
OBRS01421762.1	metagenome			Archaea/Asgardaeota/Lokiarchaeia	1430
OBRS01422085.1	metagenome			Archaea/Asgardaeota/Lokiarchaeia	1314
OBRS01422273.1	metagenome			Archaea/Asgardaeota/Lokiarchaeia	1433
OBRS01422617.1	metagenome			Archaea/Asgardaeota/Lokiarchaeia	1426
OBRS01423608.1	metagenome			Archaea/Asgardaeota/Lokiarchaeia	1428
OBRS01423641.1	metagenome			Archaea/Asgardaeota/Lokiarchaeia	1239
OBRS01424095.1	metagenome			Archaea/Asgardaeota/Lokiarchaeia	1236
OBRS01424589.1	metagenome			Archaea/Asgardaeota/Lokiarchaeia	1430
OBRS01424953.1	metagenome			Archaea/Asgardaeota/Lokiarchaeia	1315
OBRS01425016.1	metagenome			Archaea/Asgardaeota/Lokiarchaeia	1218
OBRS01425409.1	metagenome			Archaea/Asgardaeota/Lokiarchaeia	1429
OBRS01426900.1	metagenome			Archaea/Asgardaeota/Lokiarchaeia	1322
OBRS01427334.1	metagenome			Archaea/Asgardaeota/Lokiarchaeia	1431
OBRS01427363.1	metagenome			Archaea/Asgardaeota/Lokiarchaeia	1431
OBRS01427919.1	metagenome			Archaea/Asgardaeota/Lokiarchaeia	1326
OBRS01429820.1	metagenome			Archaea/Asgardaeota/Lokiarchaeia	1434
OBRS01430200.1	metagenome			Archaea/Asgardaeota/Lokiarchaeia	1331
OBRS01430971.1	metagenome			Archaea/Asgardaeota/Lokiarchaeia	1431
OBRS01431049.1	metagenome			Archaea/Asgardaeota/Lokiarchaeia	1431
OBRS01431436.1	metagenome			Archaea/Asgardaeota/Lokiarchaeia	1432
OBRS01431986.1	metagenome			Archaea/Asgardaeota/Lokiarchaeia	1433
OBRS01432291.1	metagenome			Archaea/Asgardaeota/Lokiarchaeia	1434
OBRS01432657.1	metagenome			Archaea/Asgardaeota/Lokiarchaeia	1430
OBRS01432759.1	metagenome			Archaea/Asgardaeota/Lokiarchaeia	1238
OBRS01433261.1	metagenome			Archaea/Asgardaeota/Lokiarchaeia	1322
OBRS01433262.1	metagenome			Archaea/Asgardaeota/Lokiarchaeia	1431
OBRS01433655.1	metagenome			Archaea/Asgardaeota/Lokiarchaeia	1424
OBRS01434597.1	metagenome			Archaea/Asgardaeota/Lokiarchaeia	1433
OBRS01434637.1	metagenome			Archaea/Asgardaeota/Lokiarchaeia	1430
OBRS01435535.1	metagenome			Archaea/Asgardaeota/Lokiarchaeia	1431
OBRS01435597.1	metagenome			Archaea/Asgardaeota/Lokiarchaeia	1358
OBRS01435877.1	metagenome			Archaea/Asgardaeota/Lokiarchaeia	1431
OBRS01435879.1	metagenome			Archaea/Asgardaeota/Lokiarchaeia	1417
OBRS01436109.1	metagenome			Archaea/Asgardaeota/Lokiarchaeia	1325
OBRS01436599.1	metagenome			Archaea/Asgardaeota/Lokiarchaeia	1430
OBRS01436742.1	metagenome			Archaea/Asgardaeota/Lokiarchaeia	1431
OBRS01436830.1	metagenome			Archaea/Asgardaeota/Lokiarchaeia	1428
OBRS01436905.1	metagenome			Archaea/Asgardaeota/Lokiarchaeia	1431
OBRS01437240.1	metagenome			Archaea/Asgardaeota/Lokiarchaeia	1218
OBRS01437667.1	metagenome			Archaea/Asgardaeota/Lokiarchaeia	1378
OBRS01437757.1	metagenome			Archaea/Asgardaeota/Lokiarchaeia	1321
OBRS01438706.1	metagenome			Archaea/Asgardaeota/Lokiarchaeia	1434
OBRS01439108.1	metagenome			Archaea/Asgardaeota/Lokiarchaeia	1431
OBRS01439205.1	metagenome			Archaea/Asgardaeota/Lokiarchaeia	1428
OBRS01439337.1	metagenome			Archaea/Asgardaeota/Lokiarchaeia	1408
OBRS01439381.1	metagenome			Archaea/Asgardaeota/Lokiarchaeia	1323
OBRS01439459.1	metagenome			Archaea/Asgardaeota/Lokiarchaeia	1431
OBRS01439720.1	metagenome			Archaea/Asgardaeota/Lokiarchaeia	1434
OBRS01439828.1	metagenome			Archaea/Asgardaeota/Lokiarchaeia	1431
OBRS01440280.1	metagenome			Archaea/Asgardaeota/Lokiarchaeia	1430
OBRS01440388.1	metagenome			Archaea/Asgardaeota/Lokiarchaeia	1206
OBRS01442316.1	metagenome			Archaea/Asgardaeota/Lokiarchaeia	1218
OBRS01442421.1	metagenome			Archaea/Asgardaeota/Lokiarchaeia	1424
OBRS01442435.1	metagenome			Archaea/Asgardaeota/Lokiarchaeia	1431
OBRS01443731.1	metagenome			Archaea/Asgardaeota/Lokiarchaeia	1434
OBRS01444536.1	metagenome			Archaea/Asgardaeota/Lokiarchaeia	1409
OBRS01444698.1	metagenome			Archaea/Asgardaeota/Lokiarchaeia	1433
OBRS01444942.1	metagenome			Archaea/Asgardaeota/Lokiarchaeia	1431
OBRS01445045.1	metagenome			Archaea/Asgardaeota/Lokiarchaeia	1359
OBRS01445160.1	metagenome			Archaea/Asgardaeota/Lokiarchaeia	1423
OBRS01445683.1	metagenome			Archaea/Asgardaeota/Lokiarchaeia	1489
OBRS01445831.1	metagenome			Archaea/Asgardaeota/Lokiarchaeia	1322
OBRS01445891.1	metagenome			Archaea/Asgardaeota/Lokiarchaeia	1218
OBRS01446345.1	metagenome			Archaea/Asgardaeota/Lokiarchaeia	1351
OBRS01446394.1	metagenome			Archaea/Asgardaeota/Lokiarchaeia	1428
OBRS01447880.1	metagenome			Archaea/Asgardaeota/Lokiarchaeia	1435
OBRS01447967.1	metagenome			Archaea/Asgardaeota/Lokiarchaeia	1322
OBRS01447997.1	metagenome			Archaea/Asgardaeota/Lokiarchaeia	1434
OBRS01448079.1	metagenome			Archaea/Asgardaeota/Lokiarchaeia	1418
OBRS01448227.1	metagenome			Archaea/Asgardaeota/Lokiarchaeia	1433
OBRS01448421.1	metagenome			Archaea/Asgardaeota/Lokiarchaeia	1434
OBRS01448422.1	metagenome			Archaea/Asgardaeota/Lokiarchaeia	1426
OBRS01448580.1	metagenome			Archaea/Asgardaeota/Lokiarchaeia	1434
OBRS01448801.1	metagenome			Archaea/Asgardaeota/Lokiarchaeia	1434
OBRS01449231.1	metagenome			Archaea/Asgardaeota/Lokiarchaeia	1434
OBRS01449376.1	metagenome			Archaea/Asgardaeota/Lokiarchaeia	1433
OBRS01449617.1	metagenome			Archaea/Asgardaeota/Lokiarchaeia	1433
OBRS01449931.1	metagenome			Archaea/Asgardaeota/Lokiarchaeia	1431
OBRS01450332.1	metagenome			Archaea/Asgardaeota/Lokiarchaeia	1217
OBRS01450654.1	metagenome			Archaea/Asgardaeota/Lokiarchaeia	1218
OBRS01451052.1	metagenome			Archaea/Asgardaeota/Lokiarchaeia	1217
OBRS01451076.1	metagenome			Archaea/Asgardaeota/Lokiarchaeia	1253
OBRS01452589.1	metagenome			Archaea/Asgardaeota/Lokiarchaeia	1218
OBRS01452619.1	metagenome			Archaea/Asgardaeota/Lokiarchaeia	1429
OBRS01452938.1	metagenome			Archaea/Asgardaeota/Lokiarchaeia	1421
OBRS01453051.1	metagenome			Archaea/Asgardaeota/Lokiarchaeia	1429
OBRS01453124.1	metagenome			Archaea/Asgardaeota/Lokiarchaeia	1432
OBRS01453464.1	metagenome			Archaea/Asgardaeota/Lokiarchaeia	1431
OBRS01453494.1	metagenome			Archaea/Asgardaeota/Lokiarchaeia	1428
OBRS01453786.1	metagenome			Archaea/Asgardaeota/Lokiarchaeia	1430
OBRS01453953.1	metagenome			Archaea/Asgardaeota/Lokiarchaeia	1326
OBRS01454022.1	metagenome			Archaea/Asgardaeota/Lokiarchaeia	1430
OBRS01454262.1	metagenome			Archaea/Asgardaeota/Lokiarchaeia	1432
OBRS01454596.1	metagenome			Archaea/Asgardaeota/Lokiarchaeia	1330
OBRS01454684.1	metagenome			Archaea/Asgardaeota/Lokiarchaeia	1397
OBRS01454832.1	metagenome			Archaea/Asgardaeota/Lokiarchaeia	1431
OBRS01455941.1	metagenome			Archaea/Asgardaeota/Lokiarchaeia	1434
OBRS01456247.1	metagenome			Archaea/Asgardaeota/Lokiarchaeia	1431
OBRS01456354.1	metagenome			Archaea/Asgardaeota/Lokiarchaeia	1429
OBRS01456855.1	metagenome			Archaea/Asgardaeota/Lokiarchaeia	1433
OBRS01457482.1	metagenome			Archaea/Asgardaeota/Lokiarchaeia	1218
OBRS01457998.1	metagenome			Archaea/Asgardaeota/Lokiarchaeia	1431
OBRS01458033.1	metagenome			Archaea/Asgardaeota/Lokiarchaeia	1430
OBRS01458352.1	metagenome			Archaea/Asgardaeota/Lokiarchaeia	1429
OBRS01458403.1	metagenome			Archaea/Asgardaeota/Lokiarchaeia	1431
OBRS01459102.1	metagenome			Archaea/Asgardaeota/Lokiarchaeia	1426
OBRS01459552.1	metagenome			Archaea/Asgardaeota/Lokiarchaeia	1488
OBRS01459617.1	metagenome			Archaea/Asgardaeota/Lokiarchaeia	1431
OBRS01459727.1	metagenome			Archaea/Asgardaeota/Lokiarchaeia	1378
OBRS01460801.1	metagenome			Archaea/Asgardaeota/Lokiarchaeia	1239
OBRS01460940.1	metagenome			Archaea/Asgardaeota/Lokiarchaeia	1433
OBRS01461875.1	metagenome			Archaea/Asgardaeota/Lokiarchaeia	1431
OBRS01462023.1	metagenome			Archaea/Asgardaeota/Lokiarchaeia	1218
OBRS01462737.1	metagenome			Archaea/Asgardaeota/Lokiarchaeia	1216
OBRS01463025.1	metagenome			Archaea/Asgardaeota/Lokiarchaeia	1423
OBRS01463079.1	metagenome			Archaea/Asgardaeota/Lokiarchaeia	1430
OBRS01463680.1	metagenome			Archaea/Asgardaeota/Lokiarchaeia	1218
OBRS01464495.1	metagenome			Archaea/Asgardaeota/Lokiarchaeia	1432
OBRS01464602.1	metagenome			Archaea/Asgardaeota/Lokiarchaeia	1429
OBRS01465202.1	metagenome			Archaea/Asgardaeota/Lokiarchaeia	1430
OBRS01465504.1	metagenome			Archaea/Asgardaeota/Lokiarchaeia	1431
OBRS01466213.1	metagenome			Archaea/Asgardaeota/Lokiarchaeia	1434
OBRS01466267.1	metagenome			Archaea/Asgardaeota/Lokiarchaeia	1431
OBRS01467698.1	metagenome			Archaea/Asgardaeota/Lokiarchaeia	1434
OBRS01467793.1	metagenome			Archaea/Asgardaeota/Lokiarchaeia	1430
OBRS01468507.1	metagenome			Archaea/Asgardaeota/Lokiarchaeia	1434
OBRS01468812.1	metagenome			Archaea/Asgardaeota/Lokiarchaeia	1432
OBRS01468823.1	metagenome			Archaea/Asgardaeota/Lokiarchaeia	1431
OBRS01468855.1	metagenome			Archaea/Asgardaeota/Lokiarchaeia	1431
OBRS01469388.1	metagenome			Archaea/Asgardaeota/Lokiarchaeia	1431
OBRS01470392.1	metagenome			Archaea/Asgardaeota/Lokiarchaeia	1434
OBRS01470546.1	metagenome			Archaea/Asgardaeota/Lokiarchaeia	1431
OBRS01470659.1	metagenome			Archaea/Asgardaeota/Lokiarchaeia	1431
OBRS01470824.1	metagenome			Archaea/Asgardaeota/Lokiarchaeia	1430
OBRS01471285.1	metagenome			Archaea/Asgardaeota/Lokiarchaeia	1418
OBRS01471596.1	metagenome			Archaea/Asgardaeota/Lokiarchaeia	1270
OBRS01472076.1	metagenome			Archaea/Asgardaeota/Lokiarchaeia	1431
OBRS01472751.1	metagenome			Archaea/Asgardaeota/Lokiarchaeia	1430
OBRS01473339.1	metagenome			Archaea/Asgardaeota/Lokiarchaeia	1221
OBRS01473430.1	metagenome			Archaea/Asgardaeota/Lokiarchaeia	1433
OBRS01473797.1	metagenome			Archaea/Asgardaeota/Lokiarchaeia	1430
OBRS01473857.1	metagenome			Archaea/Asgardaeota/Lokiarchaeia	1435
OBRS01473871.1	metagenome			Archaea/Asgardaeota/Lokiarchaeia	1433
OBRS01474025.1	metagenome			Archaea/Asgardaeota/Lokiarchaeia	1431
OBRS01474103.1	metagenome			Archaea/Asgardaeota/Lokiarchaeia	1238
OBRS01474780.1	metagenome			Archaea/Asgardaeota/Lokiarchaeia	1211
OBRS01475041.1	metagenome			Archaea/Asgardaeota/Lokiarchaeia	1211
OBRS01475097.1	metagenome			Archaea/Asgardaeota/Lokiarchaeia	1428
OBRS01475413.1	metagenome			Archaea/Asgardaeota/Lokiarchaeia	1284
OBRS01476419.1	metagenome			Archaea/Asgardaeota/Lokiarchaeia	1432
OBRS01476496.1	metagenome			Archaea/Asgardaeota/Lokiarchaeia	1362
OBRS01476513.1	metagenome			Archaea/Asgardaeota/Lokiarchaeia	1433
OBRS01476642.1	metagenome			Archaea/Asgardaeota/Lokiarchaeia	1337
OBRS01477518.1	metagenome			Archaea/Asgardaeota/Lokiarchaeia	1434
OBRS01477926.1	metagenome			Archaea/Asgardaeota/Lokiarchaeia	1429
OBRS01478905.1	metagenome			Archaea/Asgardaeota/Lokiarchaeia	1430
OBRS01479240.1	metagenome			Archaea/Asgardaeota/Lokiarchaeia	1434
OBRS01480390.1	metagenome			Archaea/Asgardaeota/Lokiarchaeia	1218
OBRS01480485.1	metagenome			Archaea/Asgardaeota/Lokiarchaeia	1239
OBRS01480584.1	metagenome			Archaea/Asgardaeota/Lokiarchaeia	1434
OBRS01482028.1	metagenome			Archaea/Asgardaeota/Lokiarchaeia	1433
OBRS01482587.1	metagenome			Archaea/Asgardaeota/Lokiarchaeia	1434
OBRS01482616.1	metagenome			Archaea/Asgardaeota/Lokiarchaeia	1433
OBRS01483532.1	metagenome			Archaea/Asgardaeota/Lokiarchaeia	1429
OBRS01483750.1	metagenome			Archaea/Asgardaeota/Lokiarchaeia	1239
OBRS01483752.1	metagenome			Archaea/Asgardaeota/Lokiarchaeia	1434
OBRS01484192.1	metagenome			Archaea/Asgardaeota/Lokiarchaeia	1218
OBRS01484969.1	metagenome			Archaea/Asgardaeota/Lokiarchaeia	1238
OBRS01485853.1	metagenome			Archaea/Asgardaeota/Lokiarchaeia	1407
OBRS01486460.1	metagenome			Archaea/Asgardaeota/Lokiarchaeia	1322
OBRS01486604.1	metagenome			Archaea/Asgardaeota/Lokiarchaeia	1431
OBRS01486704.1	metagenome			Archaea/Asgardaeota/Lokiarchaeia	1434
OBRS01486747.1	metagenome			Archaea/Asgardaeota/Lokiarchaeia	1424
OBRS01487116.1	metagenome			Archaea/Asgardaeota/Lokiarchaeia	1430
OBRS01487394.1	metagenome			Archaea/Asgardaeota/Lokiarchaeia	1431
OBRS01487848.1	metagenome			Archaea/Asgardaeota/Lokiarchaeia	1433
OBRS01487978.1	metagenome			Archaea/Asgardaeota/Lokiarchaeia	1430
OBRS01488252.1	metagenome			Archaea/Asgardaeota/Lokiarchaeia	1216
OBRS01489821.1	metagenome			Archaea/Asgardaeota/Lokiarchaeia	1430
OBRS01490061.1	metagenome			Archaea/Asgardaeota/Lokiarchaeia	1423
OBRS01490283.1	metagenome			Archaea/Asgardaeota/Lokiarchaeia	1430
OBRS01490525.1	metagenome			Archaea/Asgardaeota/Lokiarchaeia	1434
OBRS01490555.1	metagenome			Archaea/Asgardaeota/Lokiarchaeia	1217
OBRS01490757.1	metagenome			Archaea/Asgardaeota/Lokiarchaeia	1218
OBRS01492060.1	metagenome			Archaea/Asgardaeota/Lokiarchaeia	1429
OBRS01492893.1	metagenome			Archaea/Asgardaeota/Lokiarchaeia	1428
OBRS01493228.1	metagenome			Archaea/Asgardaeota/Lokiarchaeia	1351
OBRS01493547.1	metagenome			Archaea/Asgardaeota/Lokiarchaeia	1434
OBRS01494052.1	metagenome			Archaea/Asgardaeota/Lokiarchaeia	1326
OBRS01494509.1	metagenome			Archaea/Asgardaeota/Lokiarchaeia	1431
OBRS01494693.1	metagenome			Archaea/Asgardaeota/Lokiarchaeia	1434
OBRS01494747.1	metagenome			Archaea/Asgardaeota/Lokiarchaeia	1433
OBRS01495545.1	metagenome			Archaea/Asgardaeota/Lokiarchaeia	1433
OBRS01495762.1	metagenome			Archaea/Asgardaeota/Lokiarchaeia	1427
OBRS01495949.1	metagenome			Archaea/Asgardaeota/Lokiarchaeia	1420
OBRS01496277.1	metagenome			Archaea/Asgardaeota/Lokiarchaeia	1431
OBRS01496451.1	metagenome			Archaea/Asgardaeota/Lokiarchaeia	1431
OBRS01496605.1	metagenome			Archaea/Asgardaeota/Lokiarchaeia	1429
OBRS01496889.1	metagenome			Archaea/Asgardaeota/Lokiarchaeia	1326
OBRS01497389.1	metagenome			Archaea/Asgardaeota/Lokiarchaeia	1432
OBRS01497404.1	metagenome			Archaea/Asgardaeota/Lokiarchaeia	1431
OBRS01497468.1	metagenome			Archaea/Asgardaeota/Lokiarchaeia	1434
OBRS01497818.1	metagenome			Archaea/Asgardaeota/Lokiarchaeia	1211
OBRS01498136.1	metagenome			Archaea/Asgardaeota/Lokiarchaeia	1433
OBRS01498284.1	metagenome			Archaea/Asgardaeota/Lokiarchaeia	1431
OBRS01498285.1	metagenome			Archaea/Asgardaeota/Lokiarchaeia	1423
OBRS01498368.1	metagenome			Archaea/Asgardaeota/Lokiarchaeia	1238
OBRS01498381.1	metagenome			Archaea/Asgardaeota/Lokiarchaeia	1433
OBRS01499073.1	metagenome			Archaea/Asgardaeota/Lokiarchaeia	1431
OBRS01499849.1	metagenome			Archaea/Asgardaeota/Lokiarchaeia	1429
OBRS01500246.1	metagenome			Archaea/Asgardaeota/Lokiarchaeia	1218
OBRS01500760.1	metagenome			Archaea/Asgardaeota/Lokiarchaeia	1431
OBRS01501663.1	metagenome			Archaea/Asgardaeota/Lokiarchaeia	1431
OBRS01501809.1	metagenome			Archaea/Asgardaeota/Lokiarchaeia	1434
OBRS01502689.1	metagenome			Archaea/Asgardaeota/Lokiarchaeia	1324
OBRS01502779.1	metagenome			Archaea/Asgardaeota/Lokiarchaeia	1321
OBRS01503088.1	metagenome			Archaea/Asgardaeota/Lokiarchaeia	1430
OBRS01504304.1	metagenome			Archaea/Asgardaeota/Lokiarchaeia	1322
OBRS01504319.1	metagenome			Archaea/Asgardaeota/Lokiarchaeia	1431
OBRS01504920.1	metagenome			Archaea/Asgardaeota/Lokiarchaeia	1434
OBRS01505026.1	metagenome			Archaea/Asgardaeota/Lokiarchaeia	1429
OBRS01506535.1	metagenome			Archaea/Asgardaeota/Lokiarchaeia	1430
OBRS01506608.1	metagenome			Archaea/Asgardaeota/Lokiarchaeia	1430
OBRS01507986.1	metagenome			Archaea/Asgardaeota/Lokiarchaeia	1218
OBRS01509109.1	metagenome			Archaea/Asgardaeota/Lokiarchaeia	1431
OBRS01509126.1	metagenome			Archaea/Asgardaeota/Lokiarchaeia	1434
OBRS01509360.1	metagenome			Archaea/Asgardaeota/Lokiarchaeia	1431
OBRS01509560.1	metagenome			Archaea/Asgardaeota/Lokiarchaeia	1424
OBRS01510185.1	metagenome			Archaea/Asgardaeota/Lokiarchaeia	1431
OBRS01511893.1	metagenome			Archaea/Asgardaeota/Lokiarchaeia	1431
OBRS01511958.1	metagenome			Archaea/Asgardaeota/Lokiarchaeia	1434
OBRS01512481.1	metagenome			Archaea/Asgardaeota/Lokiarchaeia	1432
OBRS01513833.1	metagenome			Archaea/Asgardaeota/Lokiarchaeia	1431
OBRS01514856.1	metagenome			Archaea/Asgardaeota/Lokiarchaeia	1238
OBRS01515469.1	metagenome			Archaea/Asgardaeota/Lokiarchaeia	1429
OBRS01515563.1	metagenome			Archaea/Asgardaeota/Lokiarchaeia	1434
OBRS01515816.1	metagenome			Archaea/Asgardaeota/Lokiarchaeia	1434
OBRS01516060.1	metagenome			Archaea/Asgardaeota/Lokiarchaeia	1430
OBRS01516321.1	metagenome			Archaea/Asgardaeota/Lokiarchaeia	1218
OBRS01516333.1	metagenome			Archaea/Asgardaeota/Lokiarchaeia	1434
OBRS01516778.1	metagenome			Archaea/Asgardaeota/Lokiarchaeia	1379
OBRS01517583.1	metagenome			Archaea/Asgardaeota/Lokiarchaeia	1432
OBRS01517840.1	metagenome			Archaea/Asgardaeota/Lokiarchaeia	1359
OBRS01518372.1	metagenome			Archaea/Asgardaeota/Lokiarchaeia	1423
OBRS01518631.1	metagenome			Archaea/Asgardaeota/Lokiarchaeia	1428
OBRS01518646.1	metagenome			Archaea/Asgardaeota/Lokiarchaeia	1430
OBRS01518861.1	metagenome			Archaea/Asgardaeota/Lokiarchaeia	1430
OBRS01519150.1	metagenome			Archaea/Asgardaeota/Lokiarchaeia	1433
OBRS01519625.1	metagenome			Archaea/Asgardaeota/Lokiarchaeia	1429
OBRS01519637.1	metagenome			Archaea/Asgardaeota/Lokiarchaeia	1238
OBRS01521234.1	metagenome			Archaea/Asgardaeota/Lokiarchaeia	1433
OBRS01521359.1	metagenome			Archaea/Asgardaeota/Lokiarchaeia	1430
OBRS01521432.1	metagenome			Archaea/Asgardaeota/Lokiarchaeia	1434
OBRS01521535.1	metagenome			Archaea/Asgardaeota/Lokiarchaeia	1434
OBRS01521560.1	metagenome			Archaea/Asgardaeota/Lokiarchaeia	1325
OBRS01521811.1	metagenome			Archaea/Asgardaeota/Lokiarchaeia	1433
OBRS01522424.1	metagenome			Archaea/Asgardaeota/Lokiarchaeia	1430
OBRS01522975.1	metagenome			Archaea/Asgardaeota/Lokiarchaeia	1217
OBRS01523355.1	metagenome			Archaea/Asgardaeota/Lokiarchaeia	1433
OBRS01523392.1	metagenome			Archaea/Asgardaeota/Lokiarchaeia	1431
OBRS01524239.1	metagenome			Archaea/Asgardaeota/Lokiarchaeia	1218
OBRS01524499.1	metagenome			Archaea/Asgardaeota/Lokiarchaeia	1371
OBRS01524626.1	metagenome			Archaea/Asgardaeota/Lokiarchaeia	1491
OBRS01524752.1	metagenome			Archaea/Asgardaeota/Lokiarchaeia	1363
OBRS01525257.1	metagenome			Archaea/Asgardaeota/Lokiarchaeia	1434
OBRS01525465.1	metagenome			Archaea/Asgardaeota/Lokiarchaeia	1431
OBRS01525619.1	metagenome			Archaea/Asgardaeota/Lokiarchaeia	1429
OBRS01525765.1	metagenome			Archaea/Asgardaeota/Lokiarchaeia
OBRS01525909.1	metagenome			Archaea/Asgardaeota/Lokiarchaeia	1285
OBRS01526051.1	metagenome			Archaea/Asgardaeota/Lokiarchaeia	1423
OBRS01526201.1	metagenome			Archaea/Asgardaeota/Lokiarchaeia	1433
OBRS01526727.1	metagenome			Archaea/Asgardaeota/Lokiarchaeia	1239
OBRS01527211.1	metagenome			Archaea/Asgardaeota/Lokiarchaeia	1432
OBRS01527290.1	metagenome			Archaea/Asgardaeota/Lokiarchaeia	1322
OBRS01527857.1	metagenome			Archaea/Asgardaeota/Lokiarchaeia	1431
OBRS01528174.1	metagenome			Archaea/Asgardaeota/Lokiarchaeia	1434
OBRS01528502.1	metagenome			Archaea/Asgardaeota/Lokiarchaeia	1430
OBRS01528980.1	metagenome			Archaea/Asgardaeota/Lokiarchaeia	1351
OBRS01529143.1	metagenome			Archaea/Asgardaeota/Lokiarchaeia	1434
OBRS01529179.1	metagenome			Archaea/Asgardaeota/Lokiarchaeia	1434
OBRS01529336.1	metagenome			Archaea/Asgardaeota/Lokiarchaeia	1325
OBRS01530498.1	metagenome			Archaea/Asgardaeota/Lokiarchaeia	1429
OBRS01530750.1	metagenome			Archaea/Asgardaeota/Lokiarchaeia	1434
OBRS01530903.1	metagenome			Archaea/Asgardaeota/Lokiarchaeia	1435
OBRS01530940.1	metagenome			Archaea/Asgardaeota/Lokiarchaeia	1396
OBRS01531111.1	metagenome			Archaea/Asgardaeota/Lokiarchaeia	1378
OBRS01531307.1	metagenome			Archaea/Asgardaeota/Lokiarchaeia	1218
OBRS01531366.1	metagenome			Archaea/Asgardaeota/Lokiarchaeia	1430
OBRS01531488.1	metagenome			Archaea/Asgardaeota/Lokiarchaeia	1335
OBRS01532009.1	metagenome			Archaea/Asgardaeota/Lokiarchaeia	1322
OBRS01532455.1	metagenome			Archaea/Asgardaeota/Lokiarchaeia	1434
OBRS01532493.1	metagenome			Archaea/Asgardaeota/Lokiarchaeia	1423
OBRS01532623.1	metagenome			Archaea/Asgardaeota/Lokiarchaeia	1446
OBRS01532672.1	metagenome			Archaea/Asgardaeota/Lokiarchaeia	1434
OBRS01532722.1	metagenome			Archaea/Asgardaeota/Lokiarchaeia	1333
OBRS01532974.1	metagenome			Archaea/Asgardaeota/Lokiarchaeia	1421
OBRS01533140.1	metagenome			Archaea/Asgardaeota/Lokiarchaeia	1431
OBRS01533182.1	metagenome			Archaea/Asgardaeota/Lokiarchaeia	1433
OBRS01533909.1	metagenome			Archaea/Asgardaeota/Lokiarchaeia	1431
OBRS01534779.1	metagenome			Archaea/Asgardaeota/Lokiarchaeia	1406
OBRS01535178.1	metagenome			Archaea/Asgardaeota/Lokiarchaeia	1371
OBRS01535230.1	metagenome			Archaea/Asgardaeota/Lokiarchaeia	1434
OBRS01535948.1	metagenome			Archaea/Asgardaeota/Lokiarchaeia	1322
OBRS01536036.1	metagenome			Archaea/Asgardaeota/Lokiarchaeia	1434
OBRS01536206.1	metagenome			Archaea/Asgardaeota/Lokiarchaeia	1199
OBRS01536363.1	metagenome			Archaea/Asgardaeota/Lokiarchaeia	1377
OBRS01536412.1	metagenome			Archaea/Asgardaeota/Lokiarchaeia	1433
OBRS01638818.1	metagenome			Archaea/Asgardaeota/Lokiarchaeia	1430
OBRS01642519.1	metagenome			Archaea/Asgardaeota/Lokiarchaeia	1283
OBRS01678386.1	metagenome			Archaea/Asgardaeota/Lokiarchaeia	1433
OBRS01681095.1	metagenome			Archaea/Asgardaeota/Lokiarchaeia	1216
OBRS01681652.1	metagenome			Archaea/Asgardaeota/Lokiarchaeia	1326
OBRS01681885.1	metagenome			Archaea/Asgardaeota/Lokiarchaeia	1414
OBRS01682844.1	metagenome			Archaea/Asgardaeota/Lokiarchaeia	1379
OBRS01683499.1	metagenome			Archaea/Asgardaeota/Lokiarchaeia	1431
OBRS01683878.1	metagenome			Archaea/Asgardaeota/Lokiarchaeia	1426
OBRS01688169.1	metagenome			Archaea/Asgardaeota/Lokiarchaeia	1431
OBRS01692115.1	metagenome			Archaea/Asgardaeota/Lokiarchaeia	1430
OBRS01692261.1	metagenome			Archaea/Asgardaeota/Lokiarchaeia	1208
OBRS01692758.1	metagenome			Archaea/Asgardaeota/Lokiarchaeia	1434
OBRS01699374.1	metagenome			Archaea/Asgardaeota/Lokiarchaeia	1239
OBRS01702322.1	metagenome			Archaea/Asgardaeota/Lokiarchaeia	1433
OBRS01706220.1	metagenome			Archaea/Asgardaeota/Lokiarchaeia	1429
OBRS01706297.1	metagenome			Archaea/Asgardaeota/Lokiarchaeia	1434
OBRS01706594.1	metagenome			Archaea/Asgardaeota/Lokiarchaeia	1429
OBRS01706722.1	metagenome			Archaea/Asgardaeota/Lokiarchaeia	1326
OBRS01706741.1	metagenome			Archaea/Asgardaeota/Lokiarchaeia	1431
OBRS01707281.1	metagenome			Archaea/Asgardaeota/Lokiarchaeia	1431
OBRS01707518.1	metagenome			Archaea/Asgardaeota/Lokiarchaeia	1216
OBRS01707879.1	metagenome			Archaea/Asgardaeota/Lokiarchaeia	1434
OBRS01708294.1	metagenome			Archaea/Asgardaeota/Lokiarchaeia	1326
OBRS01708613.1	metagenome			Archaea/Asgardaeota/Lokiarchaeia	1326
OBRS01708691.1	metagenome			Archaea/Asgardaeota/Lokiarchaeia	1313
OBRS01709209.1	metagenome			Archaea/Asgardaeota/Lokiarchaeia	1379
OBRS01709376.1	metagenome			Archaea/Asgardaeota/Lokiarchaeia	1390
OBRS01709844.1	metagenome			Archaea/Asgardaeota/Lokiarchaeia	1234
OBRS01710181.1	metagenome			Archaea/Asgardaeota/Lokiarchaeia	1379
OBRS01710201.1	metagenome			Archaea/Asgardaeota/Lokiarchaeia	1431
OBRS01710322.1	metagenome			Archaea/Asgardaeota/Lokiarchaeia	1429
OBRS01710428.1	metagenome			Archaea/Asgardaeota/Lokiarchaeia	1433
OBRS01710491.1	metagenome			Archaea/Asgardaeota/Lokiarchaeia	1431
OBRS01710501.1	metagenome			Archaea/Asgardaeota/Lokiarchaeia	1238
OBRS01710635.1	metagenome			Archaea/Asgardaeota/Lokiarchaeia	1326
OBRS01711079.1	metagenome			Archaea/Asgardaeota/Lokiarchaeia	1431
OBRS01711170.1	metagenome			Archaea/Asgardaeota/Lokiarchaeia	1430
OBRS01711934.1	metagenome			Archaea/Asgardaeota/Lokiarchaeia	1434
OBRS01712487.1	metagenome			Archaea/Asgardaeota/Lokiarchaeia	1227
OBRS01712723.1	metagenome			Archaea/Asgardaeota/Lokiarchaeia	1430
OBRS01712777.1	metagenome			Archaea/Asgardaeota/Lokiarchaeia	1434
OBRS01713079.1	metagenome			Archaea/Asgardaeota/Lokiarchaeia	1369
OBRS01713206.1	metagenome			Archaea/Asgardaeota/Lokiarchaeia	1431
OBRS01713742.1	metagenome			Archaea/Asgardaeota/Lokiarchaeia	1429
OBRS01713834.1	metagenome			Archaea/Asgardaeota/Lokiarchaeia	1434
OBRS01714634.1	metagenome			Archaea/Asgardaeota/Lokiarchaeia	1431
OBRS01714763.1	metagenome			Archaea/Asgardaeota/Lokiarchaeia	1218
OBRS01715260.1	metagenome			Archaea/Asgardaeota/Lokiarchaeia	1237
OBRS01715296.1	metagenome			Archaea/Asgardaeota/Lokiarchaeia	1435
OBRS01715381.1	metagenome			Archaea/Asgardaeota/Lokiarchaeia	1427
OBRS01715559.1	metagenome			Archaea/Asgardaeota/Lokiarchaeia	1431
OBRS01716187.1	metagenome			Archaea/Asgardaeota/Lokiarchaeia	1434
OBRS01716533.1	metagenome			Archaea/Asgardaeota/Lokiarchaeia	1429
OBRS01716562.1	metagenome			Archaea/Asgardaeota/Lokiarchaeia	1431
OBRS01716578.1	metagenome			Archaea/Asgardaeota/Lokiarchaeia	1432
OBRS01716681.1	metagenome			Archaea/Asgardaeota/Lokiarchaeia	1434
OBRS01717042.1	metagenome			Archaea/Asgardaeota/Lokiarchaeia	1432
OBRS01717109.1	metagenome			Archaea/Asgardaeota/Lokiarchaeia	1434
OBRS01717364.1	metagenome			Archaea/Asgardaeota/Lokiarchaeia	1428
OBRS01717591.1	metagenome			Archaea/Asgardaeota/Lokiarchaeia	1431
OBRS01718081.1	metagenome			Archaea/Asgardaeota/Lokiarchaeia	1427
OBRS01718329.1	metagenome			Archaea/Asgardaeota/Lokiarchaeia	1400
OBRS01718334.1	metagenome			Archaea/Asgardaeota/Lokiarchaeia	1434
OBRS01718498.1	metagenome			Archaea/Asgardaeota/Lokiarchaeia	1434
OBRS01718632.1	metagenome			Archaea/Asgardaeota/Lokiarchaeia	1325
OBRS01718800.1	metagenome			Archaea/Asgardaeota/Lokiarchaeia	1430
OBRS01719346.1	metagenome			Archaea/Asgardaeota/Lokiarchaeia	1218
OBRS01719965.1	metagenome			Archaea/Asgardaeota/Lokiarchaeia	1422
OBRS01720088.1	metagenome			Archaea/Asgardaeota/Lokiarchaeia	1430
OBRS01720560.1	metagenome			Archaea/Asgardaeota/Lokiarchaeia	1431
OBRS01720875.1	metagenome			Archaea/Asgardaeota/Lokiarchaeia	1325
OBRS01721019.1	metagenome			Archaea/Asgardaeota/Lokiarchaeia	1433
OBRS01721135.1	metagenome			Archaea/Asgardaeota/Lokiarchaeia	1218
OBRS01721136.1	metagenome			Archaea/Asgardaeota/Lokiarchaeia	1430
OBRS01721147.1	metagenome			Archaea/Asgardaeota/Lokiarchaeia	1431
OBRS01721263.1	metagenome			Archaea/Asgardaeota/Lokiarchaeia	1431
OBRS01721594.1	metagenome			Archaea/Asgardaeota/Lokiarchaeia	1433
OBRS01721934.1	metagenome			Archaea/Asgardaeota/Lokiarchaeia	1434
OBRS01721936.1	metagenome			Archaea/Asgardaeota/Lokiarchaeia	1238
OBRS01723162.1	metagenome			Archaea/Asgardaeota/Lokiarchaeia	1430
OBRS01723525.1	metagenome			Archaea/Asgardaeota/Lokiarchaeia	1434
OBRS01723608.1	metagenome			Archaea/Asgardaeota/Lokiarchaeia	1431
OBRS01723864.1	metagenome			Archaea/Asgardaeota/Lokiarchaeia	1430
OBRS01724064.1	metagenome			Archaea/Asgardaeota/Lokiarchaeia	1434
OBRS01724137.1	metagenome			Archaea/Asgardaeota/Lokiarchaeia	1434
OBRS01724603.1	metagenome			Archaea/Asgardaeota/Lokiarchaeia	1433
OBRS01724923.1	metagenome			Archaea/Asgardaeota/Lokiarchaeia	1430
OBRS01724980.1	metagenome			Archaea/Asgardaeota/Lokiarchaeia	1242
OBRS01725105.1	metagenome			Archaea/Asgardaeota/Lokiarchaeia	1432
OBRS01725346.1	metagenome			Archaea/Asgardaeota/Lokiarchaeia	1430
OBRS01725428.1	metagenome			Archaea/Asgardaeota/Lokiarchaeia	1214
OBRS01725709.1	metagenome			Archaea/Asgardaeota/Lokiarchaeia	1326
OBRS01726013.1	metagenome			Archaea/Asgardaeota/Lokiarchaeia	1432
OBRS01726106.1	metagenome			Archaea/Asgardaeota/Lokiarchaeia	1433
OBRS01726230.1	metagenome			Archaea/Asgardaeota/Lokiarchaeia	1436
OBRS01726721.1	metagenome			Archaea/Asgardaeota/Lokiarchaeia	1324
OBRS01726833.1	metagenome			Archaea/Asgardaeota/Lokiarchaeia	1218
OBRS01726865.1	metagenome			Archaea/Asgardaeota/Lokiarchaeia	1434
OBRS01727105.1	metagenome			Archaea/Asgardaeota/Lokiarchaeia	1216
OBRS01727676.1	metagenome			Archaea/Asgardaeota/Lokiarchaeia	1430
OBRS01727818.1	metagenome			Archaea/Asgardaeota/Lokiarchaeia	1431
OBRS01728399.1	metagenome			Archaea/Asgardaeota/Lokiarchaeia	1407
OBRS01728548.1	metagenome			Archaea/Asgardaeota/Lokiarchaeia	1281
OBRS01728847.1	metagenome			Archaea/Asgardaeota/Lokiarchaeia	1273
OBRS01728877.1	metagenome			Archaea/Asgardaeota/Lokiarchaeia	1294
OBRS01728938.1	metagenome			Archaea/Asgardaeota/Lokiarchaeia	1315
OBRS01729332.1	metagenome			Archaea/Asgardaeota/Lokiarchaeia	1431
OBRS01729808.1	metagenome			Archaea/Asgardaeota/Lokiarchaeia	1432
OBRS01729902.1	metagenome			Archaea/Asgardaeota/Lokiarchaeia	1434
OBRS01730101.1	metagenome			Archaea/Asgardaeota/Lokiarchaeia	1434
OBRS01730408.1	metagenome			Archaea/Asgardaeota/Lokiarchaeia	1218
OBRS01730560.1	metagenome			Archaea/Asgardaeota/Lokiarchaeia	1433
OBRS01731046.1	metagenome			Archaea/Asgardaeota/Lokiarchaeia	1428
OBRS01731371.1	metagenome			Archaea/Asgardaeota/Lokiarchaeia	1432
OBRS01731812.1	metagenome			Archaea/Asgardaeota/Lokiarchaeia	1359
OBRS01732219.1	metagenome			Archaea/Asgardaeota/Lokiarchaeia	1245
OBRS01732255.1	metagenome			Archaea/Asgardaeota/Lokiarchaeia	1355
OBRS01732689.1	metagenome			Archaea/Asgardaeota/Lokiarchaeia	1430
OBRS01732766.1	metagenome			Archaea/Asgardaeota/Lokiarchaeia	1433
OBRS01733038.1	metagenome			Archaea/Asgardaeota/Lokiarchaeia	1378
OBRS01733494.1	metagenome			Archaea/Asgardaeota/Lokiarchaeia	1433
OBRS01733863.1	metagenome			Archaea/Asgardaeota/Lokiarchaeia	1431
[truncated: 190 more rows]
